# Supplementary material for: Adipogenic and energy metabolism gene networks in longissimus lumborum during rapid post-weaning growth in Angus and Angus × Simmental cattle fed high-starch or low-starch diets
Source: BMC Genomics. 2009 Mar 31;10:142. doi: 10.1186/1471-2164-10-142 (PMC2676302; doi:10.1186/1471-2164-10-142)
Supplement: Additional File 2 — The file contains Pearson correlations among all genes tested as well as blood metabolites (non-esterified fatty acids [NEFA], BUN, glucose, insulin) separated by steer type and diet combination (i.e., 4 separate sheets). Correlations were analyzed using PROC CORR of SAS (SAS Inst. Inc. Cary, NC, release 8.0). [file 1471-2164-10-142-S2.xls]

## Sheet: LoE AxS gene by gene
	day	ACACA	ACSL1	AGPAT1	CD36	DGAT1	FABP4	FADS2	FASN	GLUT4	GPAM	INSIG1	INSR	IRS1	PPARD	PPARG	PPARGC1A	PPARGC1B	PRKAA1	PRKAA2	SCAP	SCD	SLC27A1	SREBF1	THRSP	ACLY	G6PD	MDH2	DGAT2	LPIN1	LPIN2	LPIN3	NEFA	BHBA	Glucose	BUN	Insulin
day	1	0.88141	0.50983	0.91913	0.30212	0.83765	0.0093	0.90125	0.65238	0.87594	0.90912	0.78861	-0.21669	0.80093	-0.13205	0.09754	0.45559	0.58098	0.31736	0.28112	0.13021	0.6979	0.89866	0.91097	0.27281	0.72997	0.88119	0.94179	0.6314	-0.36105	0.65719	0.66843	-0.4232	0.55391	0.92631	-0.60538	0.94003
P =		0.0017	0.1609	0.0005	0.4294	0.0048	0.981	0.0009	0.0569	0.002	0.0007	0.0115	0.5755	0.0095	0.7349	0.8029	0.2178	0.1009	0.4053	0.4637	0.7385	0.0366	0.001	0.0006	0.4776	0.0256	0.0017	0.0001	0.0682	0.3398	0.0544	0.049	0.2564	0.1218	0.0003	0.0841	0.0002
ACACA	0.88141	1	0.60343	0.82239	0.52214	0.65075	0.39391	0.81028	0.86382	0.74655	0.87255	0.87971	-0.29147	0.81251	-0.14432	0.4375	0.38492	0.71573	0.51297	0.54461	0.1738	0.91968	0.75499	0.69184	0.61799	0.89032	0.96433	0.75084	0.88079	-0.50605	0.57115	0.731	-0.42496	0.74224	0.7926	-0.59533	0.71582
P =	0.0017		0.0853	0.0065	0.1493	0.0577	0.2942	0.0081	0.0027	0.0208	0.0021	0.0018	0.4467	0.0078	0.711	0.2389	0.3063	0.0301	0.1579	0.1295	0.6547	0.0004	0.0187	0.0389	0.0761	0.0013	<.0001	0.0197	0.0017	0.1645	0.1082	0.0252	0.2542	0.022	0.0108	0.0908	0.0301
ACSL1	0.50983	0.60343	1	0.18876	0.69519	0.28777	0.34937	0.23322	0.65486	0.33856	0.57135	0.62054	-0.29906	0.67611	0.00432	0.45211	0.71336	0.81462	0.64702	0.64734	0.52628	0.77304	0.55083	0.39305	0.66898	0.80784	0.60966	0.49112	0.80499	-0.64184	-0.02757	0.16349	-0.59617	0.83453	0.317	-0.65801	0.27603
P =	0.1609	0.0853		0.6267	0.0376	0.4527	0.3567	0.5459	0.0556	0.3728	0.108	0.0746	0.4344	0.0456	0.9912	0.2218	0.0309	0.0075	0.0596	0.0595	0.1455	0.0146	0.1243	0.2953	0.0488	0.0084	0.0813	0.1794	0.0089	0.0624	0.9439	0.6743	0.0902	0.0051	0.4059	0.054	0.4722
AGPAT1	0.91913	0.82239	0.18876	1	0.18463	0.781	-0.0195	0.92424	0.5794	0.80071	0.83453	0.65383	-0.22455	0.64591	-0.2558	0.02724	0.24712	0.36055	0.1437	0.13134	-0.10548	0.57603	0.74141	0.80971	0.18699	0.57782	0.836	0.79531	0.49169	-0.22924	0.78543	0.70601	-0.25312	0.38655	0.92968	-0.42187	0.91065
P =	0.0005	0.0065	0.6267		0.6344	0.013	0.9603	0.0004	0.102	0.0095	0.0051	0.0561	0.5613	0.0602	0.5065	0.9445	0.5215	0.3405	0.7122	0.7363	0.7871	0.1045	0.0222	0.0082	0.63	0.1032	0.005	0.0104	0.1788	0.553	0.0121	0.0335	0.5111	0.3041	0.0003	0.2581	0.0006
CD36	0.30212	0.52214	0.69519	0.18463	1	-0.07608	0.44162	0.05062	0.48845	-0.0528	0.52782	0.44873	-0.39719	0.64885	-0.44056	0.51848	0.68949	0.76602	0.72474	0.84299	-0.03291	0.63799	0.07562	0.00426	0.73764	0.67849	0.53142	0.15004	0.70101	-0.32325	0.0247	0.08023	-0.34759	0.89922	0.11171	-0.40648	0.09558
P =	0.4294	0.1493	0.0376	0.6344		0.8457	0.234	0.8971	0.1822	0.8927	0.1441	0.2257	0.2898	0.0587	0.2353	0.1527	0.0399	0.0161	0.0272	0.0043	0.933	0.0645	0.8467	0.9913	0.0233	0.0445	0.1409	0.7	0.0354	0.3962	0.9497	0.8374	0.3594	0.001	0.7748	0.2776	0.8068
DGAT1	0.83765	0.65075	0.28777	0.781	-0.07608	1	-0.10727	0.86626	0.46345	0.87081	0.62576	0.58883	0.20477	0.56854	0.30248	-0.10454	0.20999	0.27229	0.09203	-0.00207	0.41378	0.44531	0.93657	0.97174	-0.0205	0.43343	0.61068	0.85204	0.37447	-0.30603	0.48854	0.71683	-0.07877	0.12669	0.76406	-0.18514	0.84414
P =	0.0048	0.0577	0.4527	0.013	0.8457		0.7836	0.0025	0.2089	0.0022	0.0715	0.0953	0.5971	0.1102	0.4289	0.789	0.5876	0.4784	0.8138	0.9958	0.2682	0.2297	0.0002	<.0001	0.9583	0.2438	0.0807	0.0035	0.3208	0.4232	0.1821	0.0298	0.8403	0.7453	0.0165	0.6334	0.0042
FABP4	0.0093	0.39391	0.34937	-0.0195	0.44162	-0.10727	1	0.15937	0.58715	0.1353	0.02568	0.56262	-0.31896	0.0971	0.26582	0.96858	0.09138	0.4626	0.74493	0.43487	0.184	0.55344	0.02223	-0.1795	0.49434	0.58045	0.27118	-0.07406	0.5862	-0.58302	-0.28006	0.47176	-0.25561	0.41275	0.01524	-0.19307	-0.2944
P =	0.981	0.2942	0.3567	0.9603	0.234	0.7836		0.6821	0.0965	0.7285	0.9477	0.1148	0.4028	0.8037	0.4894	<.0001	0.8151	0.2099	0.0213	0.2421	0.6356	0.1221	0.9547	0.644	0.1761	0.1013	0.4803	0.8498	0.0971	0.0994	0.4654	0.1998	0.5068	0.2696	0.969	0.6187	0.4419
FADS2	0.90125	0.81028	0.23322	0.92424	0.05062	0.86626	0.15937	1	0.63313	0.94564	0.7058	0.79072	-0.15159	0.55881	0.09498	0.20121	0.1739	0.36291	0.27924	0.04243	0.10839	0.58371	0.85142	0.85802	0.07118	0.62282	0.76254	0.84211	0.50119	-0.37755	0.58434	0.8578	-0.26172	0.27929	0.92144	-0.4137	0.83939
P =	0.0009	0.0081	0.5459	0.0004	0.8971	0.0025	0.6821		0.0672	0.0001	0.0336	0.0112	0.697	0.1178	0.808	0.6037	0.6545	0.3371	0.4668	0.9137	0.7813	0.0989	0.0036	0.0031	0.8556	0.0732	0.0169	0.0044	0.1693	0.3165	0.0985	0.0031	0.4963	0.4667	0.0004	0.2684	0.0047
FASN	0.65238	0.86382	0.65486	0.5794	0.48845	0.46345	0.58715	0.63313	1	0.58638	0.59612	0.76556	-0.46512	0.49861	-0.03638	0.63835	0.25933	0.54471	0.52049	0.37451	0.40797	0.95414	0.6286	0.47121	0.7217	0.92239	0.87508	0.46394	0.93741	-0.82953	0.25303	0.54492	-0.46525	0.69931	0.65432	-0.6051	0.3918
P =	0.0569	0.0027	0.0556	0.102	0.1822	0.2089	0.0965	0.0672		0.097	0.0902	0.0162	0.2071	0.1719	0.926	0.0643	0.5004	0.1294	0.1508	0.3207	0.2757	<.0001	0.0698	0.2004	0.0282	0.0004	0.002	0.2084	0.0002	0.0057	0.5112	0.1292	0.207	0.036	0.0559	0.0843	0.297
GLUT4	0.87594	0.74655	0.33856	0.80071	-0.0528	0.87081	0.1353	0.94564	0.58638	1	0.66236	0.80464	-0.11982	0.53686	0.25353	0.18651	0.21612	0.41436	0.26798	0.0135	0.24408	0.55646	0.91915	0.88921	0.01916	0.60699	0.6856	0.9058	0.46859	-0.41464	0.50661	0.81299	-0.39567	0.24837	0.88465	-0.5091	0.80799
P =	0.002	0.0208	0.3728	0.0095	0.8927	0.0022	0.7285	0.0001	0.097		0.0519	0.0089	0.7588	0.1361	0.5104	0.6309	0.5765	0.2675	0.4857	0.9725	0.5268	0.1197	0.0005	0.0013	0.961	0.083	0.0415	0.0008	0.2033	0.2672	0.164	0.0077	0.2918	0.5193	0.0015	0.1616	0.0084
GPAM	0.90912	0.87255	0.57135	0.83453	0.52782	0.62576	0.02568	0.7058	0.59612	0.66236	1	0.69109	-0.30249	0.90447	-0.39093	0.09077	0.62748	0.74216	0.31645	0.53913	-0.05181	0.73432	0.71104	0.73773	0.49638	0.72356	0.89596	0.83121	0.67509	-0.25887	0.75981	0.53215	-0.52959	0.74133	0.79583	-0.63002	0.84948
P =	0.0007	0.0021	0.108	0.0051	0.1441	0.0715	0.9477	0.0336	0.0902	0.0519		0.0392	0.4289	0.0008	0.2982	0.8164	0.0704	0.022	0.4067	0.1342	0.8947	0.0243	0.0317	0.0233	0.1741	0.0276	0.0011	0.0055	0.046	0.5012	0.0175	0.1403	0.1426	0.0223	0.0103	0.069	0.0037
INSIG1	0.78861	0.87971	0.62054	0.65383	0.44873	0.58883	0.56262	0.79072	0.76556	0.80464	0.69109	1	-0.27635	0.70745	0.14491	0.63814	0.39517	0.75809	0.74998	0.48389	0.21222	0.80116	0.7353	0.6225	0.38387	0.88053	0.76853	0.7586	0.77745	-0.52627	0.27322	0.80198	-0.46697	0.63907	0.69747	-0.61801	0.57684
P =	0.0115	0.0018	0.0746	0.0561	0.2257	0.0953	0.1148	0.0112	0.0162	0.0089	0.0392		0.4716	0.033	0.7099	0.0644	0.2925	0.0179	0.0199	0.1869	0.5836	0.0094	0.024	0.0734	0.3078	0.0017	0.0155	0.0178	0.0137	0.1455	0.4769	0.0093	0.205	0.0639	0.0367	0.0761	0.1039
INSR	-0.21669	-0.29147	-0.29906	-0.22455	-0.39719	0.20477	-0.31896	-0.15159	-0.46512	-0.11982	-0.30249	-0.27635	1	-0.02481	0.55126	-0.46124	-0.38411	-0.28438	-0.27216	-0.0307	0.31615	-0.41184	-0.00751	0.0862	-0.37422	-0.52757	-0.43198	-0.05758	-0.37784	0.52657	-0.16267	0.05109	0.77699	-0.5265	-0.42016	0.75264	-0.03745
P =	0.5755	0.4467	0.4344	0.5613	0.2898	0.5971	0.4028	0.697	0.2071	0.7588	0.4289	0.4716		0.9495	0.1239	0.2114	0.3074	0.4583	0.4786	0.9375	0.4072	0.2707	0.9847	0.8255	0.3211	0.1444	0.2456	0.883	0.3161	0.1453	0.6758	0.8961	0.0138	0.1453	0.2602	0.0193	0.9238
IRS1	0.80093	0.81251	0.67611	0.64591	0.64885	0.56854	0.0971	0.55881	0.49861	0.53686	0.90447	0.70745	-0.02481	1	-0.211	0.14576	0.64761	0.84766	0.50263	0.76351	0.0935	0.69649	0.65137	0.66159	0.50907	0.68626	0.76057	0.77716	0.68692	-0.14416	0.52331	0.5093	-0.33019	0.76465	0.5466	-0.4628	0.72803
P =	0.0095	0.0078	0.0456	0.0602	0.0587	0.1102	0.8037	0.1178	0.1719	0.1361	0.0008	0.033	0.9495		0.5858	0.7083	0.0593	0.0039	0.1679	0.0167	0.8109	0.0371	0.0574	0.0523	0.1616	0.0412	0.0173	0.0137	0.0409	0.7114	0.1482	0.1614	0.3855	0.0164	0.1278	0.2097	0.0262
PPARD	-0.13205	-0.14432	0.00432	-0.2558	-0.44056	0.30248	0.26582	0.09498	-0.03638	0.25353	-0.39093	0.14491	0.55126	-0.211	1	0.17717	-0.25517	-0.11257	0.14677	-0.21798	0.66053	-0.12145	0.25873	0.16027	-0.35295	-0.1069	-0.31307	0.05879	-0.11011	-0.19645	-0.4919	0.34656	0.2692	-0.44129	-0.18322	0.35669	-0.18512
P =	0.7349	0.711	0.9912	0.5065	0.2353	0.4289	0.4894	0.808	0.926	0.5104	0.2982	0.7099	0.1239	0.5858		0.6484	0.5076	0.7731	0.7063	0.5731	0.0528	0.7556	0.5014	0.6804	0.3515	0.7843	0.412	0.8806	0.7779	0.6124	0.1786	0.3609	0.4836	0.2344	0.637	0.3461	0.6335
PPARG	0.09754	0.4375	0.45211	0.02724	0.51848	-0.10454	0.96858	0.20121	0.63835	0.18651	0.09077	0.63814	-0.46124	0.14576	0.17717	1	0.18408	0.51783	0.82826	0.42856	0.16086	0.59973	0.07639	-0.13574	0.4909	0.68036	0.33805	0.00496	0.63715	-0.6393	-0.30004	0.42116	-0.3697	0.51351	0.10767	-0.36954	-0.22515
P =	0.8029	0.2389	0.2218	0.9445	0.1527	0.789	<.0001	0.6037	0.0643	0.6309	0.8164	0.0644	0.2114	0.7083	0.6484		0.6354	0.1533	0.0058	0.2498	0.6793	0.0878	0.8451	0.7277	0.1796	0.0437	0.3736	0.9899	0.065	0.0638	0.4328	0.2589	0.3275	0.1574	0.7828	0.3277	0.5603
PPARGC1A	0.45559	0.38492	0.71336	0.24712	0.68949	0.20999	0.09138	0.1739	0.25933	0.21612	0.62748	0.39517	-0.38411	0.64761	-0.25517	0.18408	1	0.77401	0.50856	0.54404	0.01447	0.42577	0.35491	0.33491	0.35155	0.54041	0.43109	0.47315	0.4205	-0.32517	0.16188	0.10714	-0.64548	0.69491	0.3094	-0.51092	0.33586
P =	0.2178	0.3063	0.0309	0.5215	0.0399	0.5876	0.8151	0.6545	0.5004	0.5765	0.0704	0.2925	0.3074	0.0593	0.5076	0.6354		0.0144	0.1621	0.13	0.9705	0.2532	0.3486	0.3783	0.3535	0.1331	0.2467	0.1983	0.2598	0.3932	0.6773	0.7838	0.0604	0.0377	0.4178	0.1598	0.3769
PPARGC1B	0.58098	0.71573	0.81462	0.36055	0.76602	0.27229	0.4626	0.36291	0.54471	0.41436	0.74216	0.75809	-0.28438	0.84766	-0.11257	0.51783	0.77401	1	0.74611	0.84854	0.10005	0.74185	0.47013	0.37586	0.61747	0.78538	0.64431	0.59097	0.74615	-0.36107	0.24926	0.45105	-0.61333	0.86719	0.37384	-0.60543	0.38443
P =	0.1009	0.0301	0.0075	0.3405	0.0161	0.4784	0.2099	0.3371	0.1294	0.2675	0.022	0.0179	0.4583	0.0039	0.7731	0.1533	0.0144		0.021	0.0038	0.7979	0.0221	0.2016	0.3188	0.0764	0.0121	0.0611	0.0938	0.021	0.3397	0.5178	0.223	0.079	0.0025	0.3216	0.084	0.307
PRKAA1	0.31736	0.51297	0.64702	0.1437	0.72474	0.09203	0.74493	0.27924	0.52049	0.26798	0.31645	0.74998	-0.27216	0.50263	0.14677	0.82826	0.50856	0.74611	1	0.64382	0.16873	0.58076	0.25531	0.10664	0.39272	0.72825	0.38737	0.28576	0.64002	-0.46037	-0.27655	0.44282	-0.31241	0.65365	0.15947	-0.38351	0.04302
P =	0.4053	0.1579	0.0596	0.7122	0.0272	0.8138	0.0213	0.4668	0.1508	0.4857	0.4067	0.0199	0.4786	0.1679	0.7063	0.0058	0.1621	0.021		0.0613	0.6643	0.101	0.5073	0.7848	0.2958	0.0261	0.303	0.456	0.0634	0.2124	0.4713	0.2326	0.4131	0.0562	0.6819	0.3083	0.9125
PRKAA2	0.28112	0.54461	0.64734	0.13134	0.84299	-0.00207	0.43487	0.04243	0.37451	0.0135	0.53913	0.48389	-0.0307	0.76351	-0.21798	0.42856	0.54404	0.84854	0.64382	1	0.03911	0.60757	0.12503	0.06164	0.72971	0.55819	0.4573	0.23943	0.66199	-0.09033	0.13607	0.23505	-0.22662	0.8017	-0.00037	-0.26228	0.12919
P =	0.4637	0.1295	0.0595	0.7363	0.0043	0.9958	0.2421	0.9137	0.3207	0.9725	0.1342	0.1869	0.9375	0.0167	0.5731	0.2498	0.13	0.0038	0.0613		0.9204	0.0827	0.7486	0.8748	0.0256	0.1183	0.2159	0.5349	0.0521	0.8172	0.727	0.5427	0.5576	0.0094	0.9992	0.4954	0.7404
SCAP	0.13021	0.1738	0.52628	-0.10548	-0.03291	0.41378	0.184	0.10839	0.40797	0.24408	-0.05181	0.21222	0.31615	0.0935	0.66053	0.16086	0.01447	0.10005	0.16873	0.03911	1	0.35292	0.49593	0.34498	0.22837	0.2858	0.13955	0.1706	0.38788	-0.58291	-0.36993	0.12023	0.04901	0.06341	0.00957	0.00965	-0.0039
P =	0.7385	0.6547	0.1455	0.7871	0.933	0.2682	0.6356	0.7813	0.2757	0.5268	0.8947	0.5836	0.4072	0.8109	0.0528	0.6793	0.9705	0.7979	0.6643	0.9204		0.3515	0.1745	0.3632	0.5545	0.456	0.7203	0.6608	0.3023	0.0995	0.3271	0.758	0.9004	0.8713	0.9805	0.9803	0.9921
SCD	0.6979	0.91968	0.77304	0.57603	0.63799	0.44531	0.55344	0.58371	0.95414	0.55646	0.73432	0.80116	-0.41184	0.69649	-0.12145	0.59973	0.42577	0.74185	0.58076	0.60757	0.35292	1	0.6322	0.48995	0.82372	0.95315	0.91448	0.5428	0.98932	-0.71775	0.33953	0.53395	-0.52687	0.8455	0.6154	-0.64892	0.44969
P =	0.0366	0.0004	0.0146	0.1045	0.0645	0.2297	0.1221	0.0989	<.0001	0.1197	0.0243	0.0094	0.2707	0.0371	0.7556	0.0878	0.2532	0.0221	0.101	0.0827	0.3515		0.0677	0.1806	0.0063	<.0001	0.0006	0.131	<.0001	0.0295	0.3714	0.1387	0.145	0.0041	0.0777	0.0586	0.2246
SLC27A1	0.89866	0.75499	0.55083	0.74141	0.07562	0.93657	0.02223	0.85142	0.6286	0.91915	0.71104	0.7353	-0.00751	0.65137	0.25873	0.07639	0.35491	0.47013	0.25531	0.12503	0.49593	0.6322	1	0.96395	0.16345	0.64567	0.72851	0.91746	0.56905	-0.49447	0.43588	0.6681	-0.35166	0.35611	0.81834	-0.47858	0.82587
P =	0.001	0.0187	0.1243	0.0222	0.8467	0.0002	0.9547	0.0036	0.0698	0.0005	0.0317	0.024	0.9847	0.0574	0.5014	0.8451	0.3486	0.2016	0.5073	0.7486	0.1745	0.0677		<.0001	0.6743	0.0603	0.026	0.0005	0.1098	0.176	0.2409	0.0492	0.3534	0.3469	0.007	0.1925	0.0061
SREBF1	0.91097	0.69184	0.39305	0.80971	0.00426	0.97174	-0.1795	0.85802	0.47121	0.88921	0.73773	0.6225	0.0862	0.66159	0.16027	-0.13574	0.33491	0.37586	0.10664	0.06164	0.34498	0.48995	0.96395	1	0.0314	0.49736	0.67765	0.93465	0.41535	-0.29271	0.5626	0.64125	-0.23713	0.25293	0.82713	-0.36525	0.91959
P =	0.0006	0.0389	0.2953	0.0082	0.9913	<.0001	0.644	0.0031	0.2004	0.0013	0.0233	0.0734	0.8255	0.0523	0.6804	0.7277	0.3783	0.3188	0.7848	0.8748	0.3632	0.1806	<.0001		0.9361	0.1731	0.0449	0.0002	0.2662	0.4446	0.1148	0.0627	0.539	0.5114	0.0059	0.3338	0.0004
THRSP	0.27281	0.61799	0.66898	0.18699	0.73764	-0.0205	0.49434	0.07118	0.7217	0.01916	0.49638	0.38387	-0.37422	0.50907	-0.35295	0.4909	0.35155	0.61747	0.39272	0.72971	0.22837	0.82372	0.16345	0.0314	1	0.69089	0.65918	0.08396	0.85169	-0.51655	0.21018	0.10219	-0.39797	0.83237	0.16978	-0.43975	0.05548
P =	0.4776	0.0761	0.0488	0.63	0.0233	0.9583	0.1761	0.8556	0.0282	0.961	0.1741	0.3078	0.3211	0.1616	0.3515	0.1796	0.3535	0.0764	0.2958	0.0256	0.5545	0.0063	0.6743	0.9361		0.0393	0.0535	0.83	0.0036	0.1545	0.5873	0.7936	0.2888	0.0054	0.6623	0.2363	0.8873
ACLY	0.72997	0.89032	0.80784	0.57782	0.67849	0.43343	0.58045	0.62282	0.92239	0.60699	0.72356	0.88053	-0.52757	0.68626	-0.1069	0.68036	0.54041	0.78538	0.72825	0.55819	0.2858	0.95315	0.64567	0.49736	0.69089	1	0.87987	0.59747	0.94654	-0.74937	0.23431	0.54241	-0.61538	0.85988	0.66091	-0.74554	0.45966
P =	0.0256	0.0013	0.0084	0.1032	0.0445	0.2438	0.1013	0.0732	0.0004	0.083	0.0276	0.0017	0.1444	0.0412	0.7843	0.0437	0.1331	0.0121	0.0261	0.1183	0.456	<.0001	0.0603	0.1731	0.0393		0.0018	0.0893	0.0001	0.0201	0.544	0.1314	0.0777	0.0029	0.0526	0.0211	0.2132
G6PD	0.88119	0.96433	0.60966	0.836	0.53142	0.61068	0.27118	0.76254	0.87508	0.6856	0.89596	0.76853	-0.43198	0.76057	-0.31307	0.33805	0.43109	0.64431	0.38737	0.4573	0.13955	0.91448	0.72851	0.67765	0.65918	0.87987	1	0.709	0.8675	-0.55663	0.62756	0.57757	-0.5062	0.7709	0.83765	-0.6703	0.72871
P =	0.0017	<.0001	0.0813	0.005	0.1409	0.0807	0.4803	0.0169	0.002	0.0415	0.0011	0.0155	0.2456	0.0173	0.412	0.3736	0.2467	0.0611	0.303	0.2159	0.7203	0.0006	0.026	0.0449	0.0535	0.0018		0.0325	0.0024	0.1196	0.0704	0.1034	0.1644	0.015	0.0048	0.0482	0.0259
MDH2	0.94179	0.75084	0.49112	0.79531	0.15004	0.85204	-0.07406	0.84211	0.46394	0.9058	0.83121	0.7586	-0.05758	0.77716	0.05879	0.00496	0.47315	0.59097	0.28576	0.23943	0.1706	0.5428	0.91746	0.93465	0.08396	0.59747	0.709	1	0.47105	-0.23674	0.58706	0.66275	-0.43086	0.41898	0.83559	-0.5604	0.92001
P =	0.0001	0.0197	0.1794	0.0104	0.7	0.0035	0.8498	0.0044	0.2084	0.0008	0.0055	0.0178	0.883	0.0137	0.8806	0.9899	0.1983	0.0938	0.456	0.5349	0.6608	0.131	0.0005	0.0002	0.83	0.0893	0.0325		0.2006	0.5397	0.0965	0.0517	0.247	0.2617	0.005	0.1165	0.0004
DGAT2	0.6314	0.88079	0.80499	0.49169	0.70101	0.37447	0.5862	0.50119	0.93741	0.46859	0.67509	0.77745	-0.37784	0.68692	-0.11011	0.63715	0.4205	0.74615	0.64002	0.66199	0.38788	0.98932	0.56905	0.41535	0.85169	0.94654	0.8675	0.47105	1	-0.70774	0.23114	0.472	-0.46661	0.86685	0.51897	-0.60915	0.36915
P =	0.0682	0.0017	0.0089	0.1788	0.0354	0.3208	0.0971	0.1693	0.0002	0.2033	0.046	0.0137	0.3161	0.0409	0.7779	0.065	0.2598	0.021	0.0634	0.0521	0.3023	<.0001	0.1098	0.2662	0.0036	0.0001	0.0024	0.2006		0.0329	0.5496	0.1996	0.2054	0.0025	0.1522	0.0816	0.3282
LPIN1	-0.36105	-0.50605	-0.64184	-0.22924	-0.32325	-0.30603	-0.58302	-0.37755	-0.82953	-0.41464	-0.25887	-0.52627	0.52657	-0.14416	-0.19645	-0.6393	-0.32517	-0.36107	-0.46037	-0.09033	-0.58291	-0.71775	-0.49447	-0.29271	-0.51655	-0.74937	-0.55663	-0.23674	-0.70774	1	0.12218	-0.30317	0.54423	-0.47872	-0.43681	0.5159	-0.07276
P =	0.3398	0.1645	0.0624	0.553	0.3962	0.4232	0.0994	0.3165	0.0057	0.2672	0.5012	0.1455	0.1453	0.7114	0.6124	0.0638	0.3932	0.3397	0.2124	0.8172	0.0995	0.0295	0.176	0.4446	0.1545	0.0201	0.1196	0.5397	0.0329		0.7542	0.4278	0.1298	0.1923	0.2398	0.1551	0.8524
LPIN2	0.65719	0.57115	-0.02757	0.78543	0.0247	0.48854	-0.28006	0.58434	0.25303	0.50661	0.75981	0.27322	-0.16267	0.52331	-0.4919	-0.30004	0.16188	0.24926	-0.27655	0.13607	-0.36993	0.33953	0.43588	0.5626	0.21018	0.23431	0.62756	0.58706	0.23114	0.12218	1	0.41002	-0.28927	0.26546	0.69226	-0.32733	0.76709
P =	0.0544	0.1082	0.9439	0.0121	0.9497	0.1821	0.4654	0.0985	0.5112	0.164	0.0175	0.4769	0.6758	0.1482	0.1786	0.4328	0.6773	0.5178	0.4713	0.727	0.3271	0.3714	0.2409	0.1148	0.5873	0.544	0.0704	0.0965	0.5496	0.7542		0.2731	0.4503	0.49	0.0388	0.3899	0.0159
LPIN3	0.66843	0.731	0.16349	0.70601	0.08023	0.71683	0.47176	0.8578	0.54492	0.81299	0.53215	0.80198	0.05109	0.5093	0.34656	0.42116	0.10714	0.45105	0.44282	0.23505	0.12023	0.53395	0.6681	0.64125	0.10219	0.54241	0.57757	0.66275	0.472	-0.30317	0.41002	1	-0.12647	0.20908	0.63633	-0.15517	0.56551
P =	0.049	0.0252	0.6743	0.0335	0.8374	0.0298	0.1998	0.0031	0.1292	0.0077	0.1403	0.0093	0.8961	0.1614	0.3609	0.2589	0.7838	0.223	0.2326	0.5427	0.758	0.1387	0.0492	0.0627	0.7936	0.1314	0.1034	0.0517	0.1996	0.4278	0.2731		0.7458	0.5893	0.0654	0.6902	0.1125
NEFA	-0.4232	-0.42496	-0.59617	-0.25312	-0.34759	-0.07877	-0.25561	-0.26172	-0.46525	-0.39567	-0.52959	-0.46697	0.77699	-0.33019	0.2692	-0.3697	-0.64548	-0.61333	-0.31241	-0.22662	0.04901	-0.52687	-0.35166	-0.23713	-0.39797	-0.61538	-0.5062	-0.43086	-0.46661	0.54423	-0.28927	-0.12647	1	-0.61367	-0.50588	0.88249	-0.25438
P =	0.2564	0.2542	0.0902	0.5111	0.3594	0.8403	0.5068	0.4963	0.207	0.2918	0.1426	0.205	0.0138	0.3855	0.4836	0.3275	0.0604	0.079	0.4131	0.5576	0.9004	0.145	0.3534	0.539	0.2888	0.0777	0.1644	0.247	0.2054	0.1298	0.4503	0.7458		0.0788	0.1647	0.0016	0.5089
BHBA	0.55391	0.74224	0.83453	0.38655	0.89922	0.12669	0.41275	0.27929	0.69931	0.24837	0.74133	0.63907	-0.5265	0.76465	-0.44129	0.51351	0.69491	0.86719	0.65365	0.8017	0.06341	0.8455	0.35611	0.25293	0.83237	0.85988	0.7709	0.41898	0.86685	-0.47872	0.26546	0.20908	-0.61367	1	0.40565	-0.7127	0.33474
P =	0.1218	0.022	0.0051	0.3041	0.001	0.7453	0.2696	0.4667	0.036	0.5193	0.0223	0.0639	0.1453	0.0164	0.2344	0.1574	0.0377	0.0025	0.0562	0.0094	0.8713	0.0041	0.3469	0.5114	0.0054	0.0029	0.015	0.2617	0.0025	0.1923	0.49	0.5893	0.0788		0.2787	0.0312	0.3786
Glucose	0.92631	0.7926	0.317	0.92968	0.11171	0.76406	0.01524	0.92144	0.65432	0.88465	0.79583	0.69747	-0.42016	0.5466	-0.18322	0.10767	0.3094	0.37384	0.15947	-0.00037	0.00957	0.6154	0.81834	0.82713	0.16978	0.66091	0.83765	0.83559	0.51897	-0.43681	0.69226	0.63633	-0.50588	0.40565	1	-0.64663	0.87011
P =	0.0003	0.0108	0.4059	0.0003	0.7748	0.0165	0.969	0.0004	0.0559	0.0015	0.0103	0.0367	0.2602	0.1278	0.637	0.7828	0.4178	0.3216	0.6819	0.9992	0.9805	0.0777	0.007	0.0059	0.6623	0.0526	0.0048	0.005	0.1522	0.2398	0.0388	0.0654	0.1647	0.2787		0.0598	0.0023
BUN	-0.60538	-0.59533	-0.65801	-0.42187	-0.40648	-0.18514	-0.19307	-0.4137	-0.6051	-0.5091	-0.63002	-0.61801	0.75264	-0.4628	0.35669	-0.36954	-0.51092	-0.60543	-0.38351	-0.26228	0.00965	-0.64892	-0.47858	-0.36525	-0.43975	-0.74554	-0.6703	-0.5604	-0.60915	0.5159	-0.32733	-0.15517	0.88249	-0.7127	-0.64663	1	-0.43943
P =	0.0841	0.0908	0.054	0.2581	0.2776	0.6334	0.6187	0.2684	0.0843	0.1616	0.069	0.0761	0.0193	0.2097	0.3461	0.3277	0.1598	0.084	0.3083	0.4954	0.9803	0.0586	0.1925	0.3338	0.2363	0.0211	0.0482	0.1165	0.0816	0.1551	0.3899	0.6902	0.0016	0.0312	0.0598		0.2366
Insulin	0.94003	0.71582	0.27603	0.91065	0.09558	0.84414	-0.2944	0.83939	0.3918	0.80799	0.84948	0.57684	-0.03745	0.72803	-0.18512	-0.22515	0.33586	0.38443	0.04302	0.12919	-0.0039	0.44969	0.82587	0.91959	0.05548	0.45966	0.72871	0.92001	0.36915	-0.07276	0.76709	0.56551	-0.25438	0.33474	0.87011	-0.43943	1
P =	0.0002	0.0301	0.4722	0.0006	0.8068	0.0042	0.4419	0.0047	0.297	0.0084	0.0037	0.1039	0.9238	0.0262	0.6335	0.5603	0.3769	0.307	0.9125	0.7404	0.9921	0.2246	0.0061	0.0004	0.8873	0.2132	0.0259	0.0004	0.3282	0.8524	0.0159	0.1125	0.5089	0.3786	0.0023	0.2366

## Sheet: LoE Angus gene by gene
	day	ACACA	ACSL1	AGPAT1	CD36	DGAT1	FABP4	FADS2	FASN	GLUT4	GPAM	INSIG1	INSR	IRS1	PPARD	PPARG	PPARGC1A	PPARGC1B	PRKAA1	PRKAA2	SCAP	SCD	SLC27A1	SREBF1	THRSP	ACLY	G6PD	MDH2	DGAT2	LPIN1	LPIN2	LPIN3	NEFA	BHBA	Glucose	BUN	Insulin
day	1	0.66065	0.30986	0.53545	-0.46361	0.38904	0.25778	0.63117	0.59733	0.07847	0.91304	0.66931	-0.12569	-0.03337	0.7244	0.31953	0.10153	-0.33406	0.3638	-0.53979	0.17543	0.54546	0.49647	0.88594	0.51907	0.43658	0.4958	0.44733	0.33995	0.20057	0.77631	-0.32392	-0.70194	0.48038	0.80773	-0.78217	0.51645
P =		0.0527	0.4171	0.1374	0.2088	0.3007	0.5031	0.0683	0.0894	0.841	0.0006	0.0486	0.7473	0.9321	0.0273	0.4019	0.7949	0.3796	0.3358	0.1336	0.6517	0.1288	0.174	0.0015	0.1521	0.24	0.1747	0.2273	0.3707	0.6049	0.0139	0.3951	0.035	0.1906	0.0085	0.0127	0.1546
ACACA	0.66065	1	-0.1967	0.21692	-0.56173	0.793	0.75487	0.51719	0.93421	0.1955	0.55025	0.56296	-0.29636	-0.30315	0.5198	0.75617	0.10801	-0.31837	0.09584	-0.58544	0.08079	0.93406	0.4323	0.47439	0.87428	0.69982	0.87624	0.46773	0.78615	-0.28857	0.56761	0.06978	-0.67508	0.78257	0.67162	-0.76617	0.6777
P =	0.0527		0.612	0.5751	0.1155	0.0108	0.0187	0.1539	0.0002	0.6142	0.1248	0.1145	0.4387	0.4278	0.1515	0.0184	0.7821	0.4037	0.8062	0.0977	0.8363	0.0002	0.2452	0.197	0.002	0.0358	0.0019	0.2042	0.012	0.4514	0.1109	0.8584	0.046	0.0127	0.0476	0.0161	0.0449
ACSL1	0.30986	-0.1967	1	0.54683	0.63142	-0.37563	-0.42733	0.03774	-0.32999	-0.35898	0.56629	0.31523	0.62872	0.44889	0.04585	-0.26303	0.48325	0.25772	0.79501	0.538	0.0648	-0.30096	-0.00373	0.52804	-0.24277	-0.1803	-0.43563	-0.21862	-0.45872	0.44347	0.35684	-0.34839	0.04429	-0.14493	-0.20555	-0.00404	-0.40658
P =	0.4171	0.612		0.1276	0.0682	0.3191	0.2513	0.9232	0.3858	0.3427	0.1119	0.4087	0.0697	0.2255	0.9068	0.4941	0.1876	0.5032	0.0104	0.1351	0.8684	0.4313	0.9924	0.1439	0.5291	0.6425	0.2412	0.572	0.2143	0.2318	0.3458	0.3582	0.9099	0.7099	0.5957	0.9918	0.2775
AGPAT1	0.53545	0.21692	0.54683	1	0.07407	0.1938	-0.00099	0.62644	0.27985	0.04251	0.70251	0.5143	0.63347	0.36731	0.60222	0.01904	-0.15717	0.2814	0.49319	0.00791	0.68302	0.24311	0.39164	0.60438	0.02073	0.2378	0.18407	0.01774	0.04851	0.33982	0.77352	0.0747	-0.36188	-0.14554	0.24487	-0.40383	-0.29357
P =	0.1374	0.5751	0.1276		0.8498	0.6173	0.998	0.0711	0.4658	0.9135	0.0348	0.1566	0.067	0.3308	0.0861	0.9612	0.6863	0.4632	0.1773	0.9839	0.0426	0.5285	0.2972	0.0847	0.9578	0.5378	0.6355	0.9639	0.9014	0.3709	0.0145	0.8485	0.3386	0.7087	0.5254	0.2811	0.4432
CD36	-0.46361	-0.56173	0.63142	0.07407	1	-0.64343	-0.39269	-0.2854	-0.57846	-0.37243	-0.13735	0.00891	0.60068	0.18805	-0.64756	-0.32739	0.37723	0.51368	0.57631	0.95061	-0.16895	-0.53208	-0.33444	-0.27213	-0.44249	-0.2601	-0.61634	-0.56144	-0.49697	-0.04095	-0.20006	-0.15389	0.4136	-0.3183	-0.78692	0.38936	-0.66929
P =	0.2088	0.1155	0.0682	0.8498		0.0615	0.2958	0.4566	0.1027	0.3236	0.7246	0.9818	0.0872	0.628	0.0593	0.3898	0.3169	0.1572	0.1043	<.0001	0.6639	0.1403	0.379	0.4787	0.233	0.4991	0.0771	0.1157	0.1735	0.9167	0.6058	0.6926	0.2685	0.4038	0.0119	0.3003	0.0486
DGAT1	0.38904	0.793	-0.37563	0.1938	-0.64343	1	0.48363	0.35149	0.71209	0.49577	0.20772	0.12893	-0.05187	0.04941	0.69659	0.41845	0.05757	0.03618	-0.21464	-0.54671	0.42239	0.66313	0.61157	0.20506	0.5194	0.29706	0.6711	0.6921	0.53815	0.0332	0.36583	0.27122	-0.39506	0.29913	0.39631	-0.49376	0.52266
P =	0.3007	0.0108	0.3191	0.6173	0.0615		0.1872	0.3536	0.0314	0.1747	0.5918	0.7409	0.8946	0.8995	0.0371	0.2623	0.883	0.9264	0.5792	0.1277	0.2574	0.0515	0.0801	0.5966	0.1518	0.4376	0.0478	0.0388	0.135	0.9324	0.3329	0.4802	0.2926	0.4342	0.291	0.1767	0.1488
FABP4	0.25778	0.75487	-0.42733	-0.00099	-0.39269	0.48363	1	0.28052	0.82819	-0.14144	0.26399	0.35608	-0.48489	-0.47603	0.06821	0.96376	-0.29081	-0.35826	-0.20009	-0.41276	-0.25413	0.89527	-0.06228	0.04631	0.9302	0.91373	0.92927	-0.01203	0.98971	-0.55328	0.31045	0.0713	-0.39393	0.785	0.48245	-0.576	0.3656
P =	0.5031	0.0187	0.2513	0.998	0.2958	0.1872		0.4647	0.0058	0.7166	0.4925	0.3469	0.1858	0.1952	0.8616	<.0001	0.4477	0.3438	0.6057	0.2696	0.5093	0.0011	0.8735	0.9058	0.0003	0.0006	0.0003	0.9755	<.0001	0.1223	0.4162	0.8554	0.2942	0.0122	0.1884	0.1046	0.3333
FADS2	0.63117	0.51719	0.03774	0.62644	-0.2854	0.35149	0.28052	1	0.67331	0.52052	0.59972	0.83826	0.05995	-0.39087	0.49642	0.19026	-0.15074	-0.02734	0.41876	-0.40853	0.55133	0.53852	0.71555	0.44855	0.31579	0.53694	0.52408	0.4159	0.3559	-0.27392	0.81213	0.05666	-0.71814	0.22168	0.56785	-0.79735	0.3053
P =	0.0683	0.1539	0.9232	0.0711	0.4566	0.3536	0.4647		0.0468	0.1508	0.0878	0.0048	0.8782	0.2983	0.174	0.6239	0.6987	0.9443	0.2619	0.275	0.1239	0.1347	0.0302	0.2259	0.4078	0.1361	0.1475	0.2656	0.3472	0.4757	0.0078	0.8849	0.0293	0.5665	0.1107	0.0101	0.4244
FASN	0.59733	0.93421	-0.32999	0.27985	-0.57846	0.71209	0.82819	0.67331	1	0.22993	0.49445	0.63745	-0.32404	-0.436	0.46277	0.761	-0.17585	-0.27944	0.03444	-0.60739	0.14858	0.96984	0.42631	0.34834	0.85661	0.82626	0.95699	0.36375	0.87364	-0.44296	0.58447	0.0966	-0.76199	0.72077	0.70882	-0.83127	0.61736
P =	0.0894	0.0002	0.3858	0.4658	0.1027	0.0314	0.0058	0.0468		0.5517	0.176	0.0648	0.3949	0.2407	0.2097	0.0172	0.6509	0.4665	0.9299	0.0828	0.7028	<.0001	0.2525	0.3583	0.0032	0.006	<.0001	0.3359	0.0021	0.2324	0.0984	0.8047	0.017	0.0285	0.0325	0.0055	0.0765
GLUT4	0.07847	0.1955	-0.35898	0.04251	-0.37243	0.49577	-0.14144	0.52052	0.22993	1	-0.12229	0.14619	0.02074	-0.26792	0.37826	-0.27362	0.12667	0.14749	-0.03692	-0.38886	0.63142	0.05923	0.82569	-0.07154	-0.15304	-0.13728	0.09869	0.80102	-0.07657	-0.10731	0.25499	0.3489	-0.15785	-0.22521	0.11162	-0.24804	0.32532
P =	0.841	0.6142	0.3427	0.9135	0.3236	0.1747	0.7166	0.1508	0.5517		0.754	0.7074	0.9578	0.4858	0.3155	0.4762	0.7454	0.7049	0.9249	0.301	0.0682	0.8797	0.0061	0.8549	0.6943	0.7247	0.8006	0.0095	0.8448	0.7835	0.5079	0.3574	0.685	0.5602	0.775	0.5199	0.393
GPAM	0.91304	0.55025	0.56629	0.70251	-0.13735	0.20772	0.26399	0.59972	0.49445	-0.12229	1	0.73313	0.09156	0.03331	0.56503	0.37056	0.13183	-0.22522	0.56167	-0.26503	0.15253	0.49064	0.33263	0.8899	0.4845	0.51093	0.41456	0.18344	0.3079	0.19467	0.86986	-0.30769	-0.54562	0.4398	0.62137	-0.71152	0.18738
P =	0.0006	0.1248	0.1119	0.0348	0.7246	0.5918	0.4925	0.0878	0.176	0.754		0.0246	0.8148	0.9322	0.1129	0.3262	0.7353	0.5601	0.1155	0.4907	0.6952	0.1799	0.3818	0.0013	0.1862	0.1598	0.2673	0.6366	0.4202	0.6157	0.0023	0.4206	0.1286	0.2362	0.0741	0.0316	0.6293
INSIG1	0.66931	0.56296	0.31523	0.5143	0.00891	0.12893	0.35608	0.83826	0.63745	0.14619	0.73313	1	0.01979	-0.47082	0.20378	0.35443	0.14598	-0.13046	0.72251	-0.15775	0.15071	0.57029	0.4558	0.54382	0.48291	0.64326	0.47067	0.16503	0.3765	-0.42566	0.75003	-0.17353	-0.75555	0.53098	0.49124	-0.80568	0.33858
P =	0.0486	0.1145	0.4087	0.1566	0.9818	0.7409	0.3469	0.0048	0.0648	0.7074	0.0246		0.9597	0.2008	0.599	0.3493	0.7078	0.738	0.0279	0.6852	0.6987	0.1089	0.2176	0.1302	0.1879	0.0616	0.201	0.6713	0.3179	0.2533	0.0199	0.6552	0.0185	0.1413	0.1793	0.0088	0.3728
INSR	-0.12569	-0.29636	0.62872	0.63347	0.60068	-0.05187	-0.48489	0.05995	-0.32404	0.02074	0.09156	0.01979	1	0.66731	0.14151	-0.47228	0.22163	0.78735	0.50287	0.6429	0.58938	-0.35506	0.21128	0.05628	-0.523	-0.38628	-0.44193	-0.13077	-0.50376	0.433	0.14967	0.11433	0.13935	-0.60162	-0.54678	0.20413	-0.60118
P =	0.7473	0.4387	0.0697	0.067	0.0872	0.8946	0.1858	0.8782	0.3949	0.9578	0.8148	0.9597		0.0496	0.7165	0.1992	0.5666	0.0118	0.1676	0.0618	0.0949	0.3484	0.5853	0.8856	0.1485	0.3045	0.2337	0.7374	0.1668	0.2444	0.7007	0.7696	0.7207	0.0865	0.1277	0.5983	0.0868
IRS1	-0.03337	-0.30315	0.44889	0.36731	0.18805	0.04941	-0.47603	-0.39087	-0.436	-0.26792	0.03331	-0.47082	0.66731	1	0.3614	-0.41536	0.07098	0.52067	-0.03315	0.35528	0.30561	-0.41255	-0.05324	0.13828	-0.43903	-0.55768	-0.42488	-0.08685	-0.46108	0.87789	-0.12703	-0.09244	0.28569	-0.56854	-0.33961	0.37472	-0.42825
P =	0.9321	0.4278	0.2255	0.3308	0.628	0.8995	0.1952	0.2983	0.2407	0.4858	0.9322	0.2008	0.0496		0.3393	0.2662	0.856	0.1507	0.9325	0.3481	0.4239	0.2698	0.8918	0.7227	0.2371	0.1187	0.2543	0.8242	0.2116	0.0019	0.7447	0.813	0.4561	0.1102	0.3712	0.3204	0.2502
PPARD	0.7244	0.5198	0.04585	0.60222	-0.64756	0.69659	0.06821	0.49642	0.46277	0.37826	0.56503	0.20378	0.14151	0.3614	1	0.06101	-0.10628	-0.02833	-0.04287	-0.60368	0.64292	0.38553	0.64314	0.6542	0.19941	0.08436	0.39174	0.61903	0.18054	0.52754	0.61153	0.07697	-0.4487	-0.00166	0.60959	-0.47656	0.32033
P =	0.0273	0.1515	0.9068	0.0861	0.0593	0.0371	0.8616	0.174	0.2097	0.3155	0.1129	0.599	0.7165	0.3393		0.8761	0.7855	0.9423	0.9128	0.0852	0.0618	0.3055	0.0617	0.0559	0.607	0.8292	0.2971	0.0755	0.642	0.1444	0.0801	0.844	0.2257	0.9966	0.0814	0.1946	0.4007
PPARG	0.31953	0.75617	-0.26303	0.01904	-0.32739	0.41845	0.96376	0.19026	0.761	-0.27362	0.37056	0.35443	-0.47228	-0.41536	0.06101	1	-0.17276	-0.47426	-0.11249	-0.38762	-0.33024	0.87483	-0.16966	0.20046	0.94597	0.88865	0.86692	-0.08248	0.93802	-0.46594	0.35463	0.07467	-0.31602	0.85182	0.49708	-0.50937	0.30825
P =	0.4019	0.0184	0.4941	0.9612	0.3898	0.2623	<.0001	0.6239	0.0172	0.4762	0.3262	0.3493	0.1992	0.2662	0.8761		0.6567	0.1971	0.7732	0.3027	0.3854	0.002	0.6626	0.6051	0.0001	0.0014	0.0025	0.8329	0.0002	0.2062	0.3491	0.8486	0.4074	0.0036	0.1734	0.1613	0.4197
PPARGC1A	0.10153	0.10801	0.48325	-0.15717	0.37723	0.05757	-0.29081	-0.15074	-0.17585	0.12667	0.13183	0.14598	0.22163	0.07098	-0.10628	-0.17276	1	0.1708	0.57213	0.34806	-0.16047	-0.18473	0.26471	0.16787	-0.04684	-0.29691	-0.32396	0.34917	-0.34841	0.08209	0.01517	-0.23446	0.08681	0.1361	-0.31365	-0.01158	0.19248
P =	0.7949	0.7821	0.1876	0.6863	0.3169	0.883	0.4477	0.6987	0.6509	0.7454	0.7353	0.7078	0.5666	0.856	0.7855	0.6567		0.6604	0.1075	0.3587	0.68	0.6342	0.4912	0.6659	0.9048	0.4378	0.3951	0.357	0.3582	0.8337	0.9691	0.5437	0.8243	0.727	0.4111	0.9764	0.6198
PPARGC1B	-0.33406	-0.31837	0.25772	0.2814	0.51368	0.03618	-0.35826	-0.02734	-0.27944	0.14749	-0.22522	-0.13046	0.78735	0.52067	-0.02833	-0.47426	0.1708	1	0.22749	0.68451	0.38034	-0.38703	0.29577	-0.40648	-0.45525	-0.35961	-0.3541	0.03718	-0.37056	0.24986	-0.1451	-0.15502	0.12788	-0.61857	-0.69193	0.10358	-0.38223
P =	0.3796	0.4037	0.5032	0.4632	0.1572	0.9264	0.3438	0.9443	0.4665	0.7049	0.5601	0.738	0.0118	0.1507	0.9423	0.1971	0.6604		0.5561	0.0419	0.3126	0.3035	0.4397	0.2776	0.2182	0.3418	0.3498	0.9243	0.3262	0.5167	0.7095	0.6905	0.743	0.0758	0.0389	0.7909	0.31
PRKAA1	0.3638	0.09584	0.79501	0.49319	0.57631	-0.21464	-0.20009	0.41876	0.03444	-0.03692	0.56167	0.72251	0.50287	-0.03315	-0.04287	-0.11249	0.57213	0.22749	1	0.43003	0.12979	0.00165	0.28138	0.4565	-0.02861	0.08828	-0.17506	-0.03845	-0.23421	-0.08718	0.47715	-0.23359	-0.32818	0.12952	-0.08709	-0.31794	-0.07632
P =	0.3358	0.8062	0.0104	0.1773	0.1043	0.5792	0.6057	0.2619	0.9299	0.9249	0.1155	0.0279	0.1676	0.9325	0.9128	0.7732	0.1075	0.5561		0.248	0.7393	0.9966	0.4633	0.2168	0.9418	0.8213	0.6524	0.9218	0.5441	0.8235	0.194	0.5452	0.3886	0.7398	0.8237	0.4044	0.8453
PRKAA2	-0.53979	-0.58544	0.538	0.00791	0.95061	-0.54671	-0.41276	-0.40853	-0.60739	-0.38886	-0.26503	-0.15775	0.6429	0.35528	-0.60368	-0.38762	0.34806	0.68451	0.43003	1	-0.17459	-0.5809	-0.31887	-0.40902	-0.4775	-0.36147	-0.63147	-0.51541	-0.50813	0.06349	-0.36625	-0.24062	0.41619	-0.41077	-0.87652	0.42988	-0.62276
P =	0.1336	0.0977	0.1351	0.9839	<.0001	0.1277	0.2696	0.275	0.0828	0.301	0.4907	0.6852	0.0618	0.3481	0.0852	0.3027	0.3587	0.0419	0.248		0.6532	0.1009	0.403	0.2743	0.1936	0.3392	0.0681	0.1556	0.1625	0.8711	0.3323	0.5329	0.2652	0.2721	0.0019	0.2482	0.0732
SCAP	0.17543	0.08079	0.0648	0.68302	-0.16895	0.42239	-0.25413	0.55133	0.14858	0.63142	0.15253	0.15071	0.58938	0.30561	0.64292	-0.33024	-0.16047	0.38034	0.12979	-0.17459	1	0.04154	0.65169	0.23359	-0.32174	-0.17318	0.01792	0.3827	-0.18186	0.30111	0.46268	0.50849	-0.17814	-0.4876	0.07634	-0.1105	-0.17338
P =	0.6517	0.8363	0.8684	0.0426	0.6639	0.2574	0.5093	0.1239	0.7028	0.0682	0.6952	0.6987	0.0949	0.4239	0.0618	0.3854	0.68	0.3126	0.7393	0.6532		0.9155	0.0572	0.5452	0.3985	0.6559	0.9635	0.3094	0.6396	0.4311	0.2098	0.1622	0.6466	0.183	0.8452	0.7772	0.6555
SCD	0.54546	0.93406	-0.30096	0.24311	-0.53208	0.66313	0.89527	0.53852	0.96984	0.05923	0.49064	0.57029	-0.35506	-0.41255	0.38553	0.87483	-0.18473	-0.38703	0.00165	-0.5809	0.04154	1	0.23046	0.37164	0.9133	0.86277	0.96416	0.2065	0.91868	-0.44806	0.54494	0.17102	-0.66071	0.80047	0.69218	-0.72471	0.53049
P =	0.1288	0.0002	0.4313	0.5285	0.1403	0.0515	0.0011	0.1347	<.0001	0.8797	0.1799	0.1089	0.3484	0.2698	0.3055	0.002	0.6342	0.3035	0.9966	0.1009	0.9155		0.5508	0.3247	0.0006	0.0027	<.0001	0.594	0.0005	0.2265	0.1292	0.66	0.0527	0.0096	0.0388	0.0272	0.1417
SLC27A1	0.49647	0.4323	-0.00373	0.39164	-0.33444	0.61157	-0.06228	0.71555	0.42631	0.82569	0.33263	0.4558	0.21128	-0.05324	0.64314	-0.16966	0.26471	0.29577	0.28138	-0.31887	0.65169	0.23046	1	0.27595	0.05175	0.02973	0.23838	0.86828	0.02201	0.08177	0.54534	-0.02045	-0.49223	-0.07186	0.27023	-0.60989	0.44228
P =	0.174	0.2452	0.9924	0.2972	0.379	0.0801	0.8735	0.0302	0.2525	0.0061	0.3818	0.2176	0.5853	0.8918	0.0617	0.6626	0.4912	0.4397	0.4633	0.403	0.0572	0.5508		0.4723	0.8948	0.9395	0.5368	0.0024	0.9552	0.8343	0.1289	0.9583	0.1783	0.8542	0.4819	0.0812	0.2332
SREBF1	0.88594	0.47439	0.52804	0.60438	-0.27213	0.20506	0.04631	0.44855	0.34834	-0.07154	0.8899	0.54382	0.05628	0.13828	0.6542	0.20046	0.16787	-0.40648	0.4565	-0.40902	0.23359	0.37164	0.27595	1	0.30624	0.2336	0.24442	0.21473	0.10029	0.3462	0.73359	-0.08814	-0.47133	0.35499	0.67782	-0.45675	0.23371
P =	0.0015	0.197	0.1439	0.0847	0.4787	0.5966	0.9058	0.2259	0.3583	0.8549	0.0013	0.1302	0.8856	0.7227	0.0559	0.6051	0.6659	0.2776	0.2168	0.2743	0.5452	0.3247	0.4723		0.4229	0.5452	0.5262	0.579	0.7974	0.3614	0.0245	0.8216	0.2003	0.3485	0.0448	0.2165	0.545
THRSP	0.51907	0.87428	-0.24277	0.02073	-0.44249	0.5194	0.9302	0.31579	0.85661	-0.15304	0.4845	0.48291	-0.523	-0.43903	0.19941	0.94597	-0.04684	-0.45525	-0.02861	-0.4775	-0.32174	0.9133	0.05175	0.30624	1	0.87789	0.90736	0.14874	0.9306	-0.43194	0.41814	-0.12047	-0.52321	0.91608	0.62119	-0.70643	0.55959
P =	0.1521	0.002	0.5291	0.9578	0.233	0.1518	0.0003	0.4078	0.0032	0.6943	0.1862	0.1879	0.1485	0.2371	0.607	0.0001	0.9048	0.2182	0.9418	0.1936	0.3985	0.0006	0.8948	0.4229		0.0019	0.0007	0.7025	0.0003	0.2456	0.2627	0.7575	0.1483	0.0005	0.0742	0.0334	0.1172
ACLY	0.43658	0.69982	-0.1803	0.2378	-0.2601	0.29706	0.91373	0.53694	0.82626	-0.13728	0.51093	0.64326	-0.38628	-0.55768	0.08436	0.88865	-0.29691	-0.35961	0.08828	-0.36147	-0.17318	0.86277	0.02973	0.2336	0.87789	1	0.88105	-0.05753	0.91425	-0.56776	0.56007	-0.04827	-0.51633	0.76197	0.56616	-0.7334	0.28119
P =	0.24	0.0358	0.6425	0.5378	0.4991	0.4376	0.0006	0.1361	0.006	0.7247	0.1598	0.0616	0.3045	0.1187	0.8292	0.0014	0.4378	0.3418	0.8213	0.3392	0.6559	0.0027	0.9395	0.5452	0.0019		0.0017	0.8831	0.0006	0.1108	0.1168	0.9019	0.1547	0.017	0.112	0.0245	0.4636
G6PD	0.4958	0.87624	-0.43563	0.18407	-0.61634	0.6711	0.92927	0.52408	0.95699	0.09869	0.41456	0.47067	-0.44193	-0.42488	0.39174	0.86692	-0.32396	-0.3541	-0.17506	-0.63147	0.01792	0.96416	0.23838	0.24442	0.90736	0.88105	1	0.25133	0.96713	-0.42102	0.5024	0.09678	-0.59881	0.7251	0.69309	-0.74513	0.52039
P =	0.1747	0.0019	0.2412	0.6355	0.0771	0.0478	0.0003	0.1475	<.0001	0.8006	0.2673	0.201	0.2337	0.2543	0.2971	0.0025	0.3951	0.3498	0.6524	0.0681	0.9635	<.0001	0.5368	0.5262	0.0007	0.0017		0.5142	<.0001	0.2591	0.1681	0.8044	0.0884	0.0271	0.0384	0.0212	0.1509
MDH2	0.44733	0.46773	-0.21862	0.01774	-0.56144	0.6921	-0.01203	0.4159	0.36375	0.80102	0.18344	0.16503	-0.13077	-0.08685	0.61903	-0.08248	0.34917	0.03718	-0.03845	-0.51541	0.3827	0.2065	0.86828	0.21473	0.14874	-0.05753	0.25133	1	0.06877	0.15388	0.34028	-0.05287	-0.29603	0.04881	0.33208	-0.48326	0.62235
P =	0.2273	0.2042	0.572	0.9639	0.1157	0.0388	0.9755	0.2656	0.3359	0.0095	0.6366	0.6713	0.7374	0.8242	0.0755	0.8329	0.357	0.9243	0.9218	0.1556	0.3094	0.594	0.0024	0.579	0.7025	0.8831	0.5142		0.8605	0.6926	0.3702	0.8925	0.4393	0.9008	0.3826	0.1875	0.0735
DGAT2	0.33995	0.78615	-0.45872	0.04851	-0.49697	0.53815	0.98971	0.3559	0.87364	-0.07657	0.3079	0.3765	-0.50376	-0.46108	0.18054	0.93802	-0.34841	-0.37056	-0.23421	-0.50813	-0.18186	0.91868	0.02201	0.10029	0.9306	0.91425	0.96713	0.06877	1	-0.50199	0.36174	0.05483	-0.46548	0.76271	0.57426	-0.63896	0.42469
P =	0.3707	0.012	0.2143	0.9014	0.1735	0.135	<.0001	0.3472	0.0021	0.8448	0.4202	0.3179	0.1668	0.2116	0.642	0.0002	0.3582	0.3262	0.5441	0.1625	0.6396	0.0005	0.9552	0.7974	0.0003	0.0006	<.0001	0.8605		0.1685	0.3388	0.8886	0.2067	0.0168	0.1059	0.064	0.2545
LPIN1	0.20057	-0.28857	0.44347	0.33982	-0.04095	0.0332	-0.55328	-0.27392	-0.44296	-0.10731	0.19467	-0.42566	0.433	0.87789	0.52754	-0.46594	0.08209	0.24986	-0.08718	0.06349	0.30111	-0.44806	0.08177	0.3462	-0.43194	-0.56776	-0.42102	0.15388	-0.50199	1	0.04953	-0.18814	0.29739	-0.54477	-0.07865	0.26125	-0.29389
P =	0.6049	0.4514	0.2318	0.3709	0.9167	0.9324	0.1223	0.4757	0.2324	0.7835	0.6157	0.2533	0.2444	0.0019	0.1444	0.2062	0.8337	0.5167	0.8235	0.8711	0.4311	0.2265	0.8343	0.3614	0.2456	0.1108	0.2591	0.6926	0.1685		0.8993	0.6278	0.437	0.1293	0.8406	0.4971	0.4427
LPIN2	0.77631	0.56761	0.35684	0.77352	-0.20006	0.36583	0.31045	0.81213	0.58447	0.25499	0.86986	0.75003	0.14967	-0.12703	0.61153	0.35463	0.01517	-0.1451	0.47715	-0.36625	0.46268	0.54494	0.54534	0.73359	0.41814	0.56007	0.5024	0.34028	0.36174	0.04953	1	0.03067	-0.4595	0.29517	0.57467	-0.72657	0.08676
P =	0.0139	0.1109	0.3458	0.0145	0.6058	0.3329	0.4162	0.0078	0.0984	0.5079	0.0023	0.0199	0.7007	0.7447	0.0801	0.3491	0.9691	0.7095	0.194	0.3323	0.2098	0.1292	0.1289	0.0245	0.2627	0.1168	0.1681	0.3702	0.3388	0.8993		0.9376	0.2134	0.4407	0.1055	0.0266	0.8244
LPIN3	-0.32392	0.06978	-0.34839	0.0747	-0.15389	0.27122	0.0713	0.05666	0.0966	0.3489	-0.30769	-0.17353	0.11433	-0.09244	0.07697	0.07467	-0.23446	-0.15502	-0.23359	-0.24062	0.50849	0.17102	-0.02045	-0.08814	-0.12047	-0.04827	0.09678	-0.05287	0.05483	-0.18814	0.03067	1	0.2076	-0.12604	-0.02528	0.35467	-0.23586
P =	0.3951	0.8584	0.3582	0.8485	0.6926	0.4802	0.8554	0.8849	0.8047	0.3574	0.4206	0.6552	0.7696	0.813	0.844	0.8486	0.5437	0.6905	0.5452	0.5329	0.1622	0.66	0.9583	0.8216	0.7575	0.9019	0.8044	0.8925	0.8886	0.6278	0.9376		0.592	0.7466	0.9485	0.349	0.5412
NEFA	-0.70194	-0.67508	0.04429	-0.36188	0.4136	-0.39506	-0.39393	-0.71814	-0.76199	-0.15785	-0.54562	-0.75555	0.13935	0.28569	-0.4487	-0.31602	0.08681	0.12788	-0.32818	0.41619	-0.17814	-0.66071	-0.49223	-0.47133	-0.52321	-0.51633	-0.59881	-0.29603	-0.46548	0.29739	-0.4595	0.2076	1	-0.52011	-0.67312	0.79293	-0.68533
P =	0.035	0.046	0.9099	0.3386	0.2685	0.2926	0.2942	0.0293	0.017	0.685	0.1286	0.0185	0.7207	0.4561	0.2257	0.4074	0.8243	0.743	0.3886	0.2652	0.6466	0.0527	0.1783	0.2003	0.1483	0.1547	0.0884	0.4393	0.2067	0.437	0.2134	0.592		0.1512	0.0469	0.0108	0.0416
BHBA	0.48038	0.78257	-0.14493	-0.14554	-0.3183	0.29913	0.785	0.22168	0.72077	-0.22521	0.4398	0.53098	-0.60162	-0.56854	-0.00166	0.85182	0.1361	-0.61857	0.12952	-0.41077	-0.4876	0.80047	-0.07186	0.35499	0.91608	0.76197	0.7251	0.04881	0.76271	-0.54477	0.29517	-0.12604	-0.52011	1	0.5914	-0.57756	0.6208
P =	0.1906	0.0127	0.7099	0.7087	0.4038	0.4342	0.0122	0.5665	0.0285	0.5602	0.2362	0.1413	0.0865	0.1102	0.9966	0.0036	0.727	0.0758	0.7398	0.2721	0.183	0.0096	0.8542	0.3485	0.0005	0.017	0.0271	0.9008	0.0168	0.1293	0.4407	0.7466	0.1512		0.0935	0.1034	0.0744
Glucose	0.80773	0.67162	-0.20555	0.24487	-0.78692	0.39631	0.48245	0.56785	0.70882	0.11162	0.62137	0.49124	-0.54678	-0.33961	0.60959	0.49708	-0.31365	-0.69193	-0.08709	-0.87652	0.07634	0.69218	0.27023	0.67782	0.62119	0.56616	0.69309	0.33208	0.57426	-0.07865	0.57467	-0.02528	-0.67312	0.5914	1	-0.65517	0.61907
P =	0.0085	0.0476	0.5957	0.5254	0.0119	0.291	0.1884	0.1107	0.0325	0.775	0.0741	0.1793	0.1277	0.3712	0.0814	0.1734	0.4111	0.0389	0.8237	0.0019	0.8452	0.0388	0.4819	0.0448	0.0742	0.112	0.0384	0.3826	0.1059	0.8406	0.1055	0.9485	0.0469	0.0935		0.0554	0.0755
BUN	-0.78217	-0.76617	-0.00404	-0.40383	0.38936	-0.49376	-0.576	-0.79735	-0.83127	-0.24804	-0.71152	-0.80568	0.20413	0.37472	-0.47656	-0.50937	-0.01158	0.10358	-0.31794	0.42988	-0.1105	-0.72471	-0.60989	-0.45675	-0.70643	-0.7334	-0.74513	-0.48326	-0.63896	0.26125	-0.72657	0.35467	0.79293	-0.57756	-0.65517	1	-0.58849
P =	0.0127	0.0161	0.9918	0.2811	0.3003	0.1767	0.1046	0.0101	0.0055	0.5199	0.0316	0.0088	0.5983	0.3204	0.1946	0.1613	0.9764	0.7909	0.4044	0.2482	0.7772	0.0272	0.0812	0.2165	0.0334	0.0245	0.0212	0.1875	0.064	0.4971	0.0266	0.349	0.0108	0.1034	0.0554		0.0955
Insulin	0.51645	0.6777	-0.40658	-0.29357	-0.66929	0.52266	0.3656	0.3053	0.61736	0.32532	0.18738	0.33858	-0.60118	-0.42825	0.32033	0.30825	0.19248	-0.38223	-0.07632	-0.62276	-0.17338	0.53049	0.44228	0.23371	0.55959	0.28119	0.52039	0.62235	0.42469	-0.29389	0.08676	-0.23586	-0.68533	0.6208	0.61907	-0.58849	1
P =	0.1546	0.0449	0.2775	0.4432	0.0486	0.1488	0.3333	0.4244	0.0765	0.393	0.6293	0.3728	0.0868	0.2502	0.4007	0.4197	0.6198	0.31	0.8453	0.0732	0.6555	0.1417	0.2332	0.545	0.1172	0.4636	0.1509	0.0735	0.2545	0.4427	0.8244	0.5412	0.0416	0.0744	0.0755	0.0955

## Sheet: HiE Angus gene by gene
	day	ACACA	ACSL1	AGPAT1	CD36	DGAT1	FABP4	FADS2	FASN	GLUT4	GPAM	INSIG1	INSR	IRS1	PPARD	PPARG	PPARGC1A	PPARGC1B	PRKAA1	PRKAA2	SCAP	SCD	SLC27A1	SREBF1	THRSP	ACLY	G6PD	MDH2	DGAT2	LPIN1	LPIN2	LPIN3	NEFA	BHBA	Glucose	BUN	Insulin
day	1	0.74235	0.74604	0.59556	-0.20396	0.37597	0.49867	0.63001	0.65806	0.23389	0.96221	0.87071	-0.34796	0.52871	0.5582	0.49485	0.62035	0.49898	0.2506	-0.42605	-0.08574	0.76563	0.32566	0.62086	0.82683	0.59472	0.70074	0.45763	0.76588	0.06561	0.5535	-0.66847	-0.74414	0.62217	0.66706	-0.75632	0.37232
P =		0.022	0.021	0.0906	0.5986	0.3187	0.1718	0.069	0.054	0.5447	<.0001	0.0022	0.3588	0.1433	0.1183	0.1756	0.0747	0.1715	0.5155	0.2529	0.8264	0.0162	0.3924	0.0744	0.006	0.0912	0.0355	0.2155	0.0161	0.8668	0.1221	0.049	0.0215	0.0736	0.0497	0.0184	0.3238
ACACA	0.74235	1	0.55309	0.93962	-0.46198	0.65796	0.4844	0.77435	0.88183	0.6416	0.80723	0.70723	-0.08576	0.58009	0.80217	0.51071	0.12092	0.73373	0.02306	-0.59007	0.33187	0.86222	0.74301	0.49992	0.8848	0.73363	0.8751	0.74841	0.84442	0.08948	0.7373	-0.29913	-0.79375	0.67573	0.6294	-0.59615	0.39995
P =	0.022		0.1224	0.0002	0.2106	0.0541	0.1864	0.0143	0.0017	0.0625	0.0085	0.0331	0.8264	0.1015	0.0093	0.16	0.7566	0.0244	0.953	0.0944	0.3829	0.0028	0.0218	0.1705	0.0015	0.0245	0.002	0.0204	0.0042	0.8189	0.0234	0.4342	0.0107	0.0457	0.0693	0.0902	0.2862
ACSL1	0.74604	0.55309	1	0.45619	0.22749	0.50611	0.39816	0.29015	0.36548	0.26464	0.81805	0.58488	-0.20216	0.73162	0.48486	0.51779	0.77996	0.52576	0.55607	0.03569	0.17605	0.63902	0.15911	0.17153	0.70237	0.46272	0.33341	0.36032	0.52086	0.18104	0.28097	-0.28527	-0.49915	0.55653	0.22965	-0.47207	0.02716
P =	0.021	0.1224		0.2171	0.5561	0.1645	0.2885	0.4488	0.3334	0.4914	0.007	0.0981	0.6019	0.0251	0.1859	0.1533	0.0132	0.146	0.12	0.9274	0.6505	0.0639	0.6826	0.659	0.0349	0.2098	0.3806	0.3408	0.1505	0.6411	0.4639	0.4568	0.1713	0.1196	0.5522	0.1995	0.9447
AGPAT1	0.59556	0.93962	0.45619	1	-0.44463	0.69785	0.37194	0.64633	0.73518	0.66143	0.68521	0.50457	-0.07915	0.47367	0.82331	0.48702	-0.00372	0.65587	0.00736	-0.52467	0.42052	0.69869	0.69038	0.46851	0.75913	0.56563	0.72833	0.75041	0.68486	0.1915	0.72661	-0.10637	-0.62966	0.6994	0.50319	-0.33115	0.23512
P =	0.0906	0.0002	0.2171		0.2305	0.0366	0.3243	0.06	0.024	0.0524	0.0417	0.166	0.8396	0.1977	0.0064	0.1836	0.9924	0.0551	0.985	0.147	0.2597	0.0363	0.0395	0.2034	0.0177	0.1124	0.0261	0.0198	0.0418	0.6216	0.0266	0.7853	0.0692	0.036	0.1673	0.384	0.5425
CD36	-0.20396	-0.46198	0.22749	-0.44463	1	-0.34688	0.0017	-0.69726	-0.55563	-0.53446	-0.19734	-0.31063	-0.46144	-0.24278	-0.56493	0.27433	0.22424	-0.02528	0.80075	0.92115	-0.16315	-0.26059	-0.81283	-0.72226	-0.35298	-0.29069	-0.55376	-0.76182	-0.39399	-0.19527	-0.40796	0.38454	0.41976	-0.08597	-0.7724	0.48078	-0.27578
P =	0.5986	0.2106	0.5561	0.2305		0.3604	0.9965	0.0368	0.1204	0.1382	0.6108	0.4159	0.2112	0.5291	0.113	0.475	0.5619	0.9485	0.0095	0.0004	0.6749	0.4983	0.0077	0.028	0.3515	0.4479	0.1219	0.017	0.2941	0.6146	0.2757	0.3069	0.2607	0.8259	0.0147	0.1902	0.4726
DGAT1	0.37597	0.65796	0.50611	0.69785	-0.34688	1	-0.02137	0.33371	0.52848	0.72135	0.53793	0.15344	0.33628	0.45897	0.6489	0.10738	0.11753	0.21075	-0.07249	-0.39095	0.61233	0.43524	0.66603	0.38097	0.65085	0.24953	0.47661	0.78842	0.48459	0.31527	0.16209	-0.1029	-0.41375	0.62269	0.28344	-0.29418	-0.0832
P =	0.3187	0.0541	0.1645	0.0366	0.3604		0.9565	0.3801	0.1436	0.0283	0.1352	0.6935	0.3762	0.214	0.0586	0.7833	0.7633	0.5862	0.853	0.2982	0.0796	0.2416	0.0502	0.3117	0.0576	0.5173	0.1946	0.0116	0.1862	0.4086	0.6769	0.7922	0.2683	0.0733	0.4599	0.4423	0.8315
FABP4	0.49867	0.4844	0.39816	0.37194	0.0017	-0.02137	1	0.67763	0.58328	-0.24154	0.54287	0.76575	-0.56862	0.2486	0.11752	0.88417	0.08069	0.61672	0.30613	-0.06479	-0.28639	0.74767	0.29001	-0.04287	0.62093	0.88781	0.56572	0.05872	0.69779	-0.55303	0.67978	-0.48317	-0.72325	0.61093	0.48348	-0.53165	0.82871
P =	0.1718	0.1864	0.2885	0.3243	0.9965	0.9565		0.0449	0.0992	0.5312	0.131	0.0161	0.1101	0.5189	0.7633	0.0016	0.8365	0.0769	0.423	0.8685	0.455	0.0205	0.4491	0.9128	0.0743	0.0014	0.1124	0.8807	0.0366	0.1225	0.044	0.1876	0.0277	0.0805	0.1873	0.1407	0.0058
FADS2	0.63001	0.77435	0.29015	0.64633	-0.69726	0.33371	0.67763	1	0.87556	0.34525	0.65249	0.8427	-0.03813	0.51438	0.59774	0.41784	0.05725	0.53374	-0.30208	-0.74146	-0.02389	0.81448	0.81951	0.55474	0.79886	0.87146	0.85832	0.67622	0.84931	-0.16005	0.78489	-0.62746	-0.8785	0.5026	0.91351	-0.81422	0.72382
P =	0.069	0.0143	0.4488	0.06	0.0368	0.3801	0.0449		0.002	0.3628	0.0568	0.0043	0.9224	0.1565	0.0891	0.2631	0.8837	0.1389	0.4295	0.0222	0.9514	0.0075	0.0069	0.1211	0.0098	0.0022	0.0031	0.0455	0.0038	0.6808	0.0122	0.0705	0.0018	0.1679	0.0006	0.0075	0.0275
FASN	0.65806	0.88183	0.36548	0.73518	-0.55563	0.52848	0.58328	0.87556	1	0.50253	0.68172	0.7429	-0.12955	0.41617	0.52612	0.44933	-0.04358	0.53425	-0.21091	-0.71075	0.03299	0.91227	0.80226	0.51179	0.90173	0.84699	0.98947	0.63915	0.96316	-0.28223	0.73621	-0.48011	-0.94138	0.60277	0.70737	-0.76903	0.70872
P =	0.054	0.0017	0.3334	0.024	0.1204	0.1436	0.0992	0.002		0.168	0.0431	0.0218	0.7398	0.2652	0.1457	0.225	0.9114	0.1384	0.5859	0.0318	0.9329	0.0006	0.0093	0.159	0.0009	0.004	<.0001	0.0638	<.0001	0.4619	0.0237	0.1909	0.0002	0.0858	0.033	0.0154	0.0326
GLUT4	0.23389	0.6416	0.26464	0.66143	-0.53446	0.72135	-0.24154	0.34525	0.50253	1	0.28715	0.0977	0.4808	0.58905	0.7493	-0.21826	0.00701	0.29359	-0.38618	-0.61549	0.56394	0.38111	0.68892	0.48043	0.45996	0.1762	0.45774	0.82	0.35792	0.44401	0.32727	0.20903	-0.32664	0.09378	0.24318	-0.21001	-0.19506
P =	0.5447	0.0625	0.4914	0.0524	0.1382	0.0283	0.5312	0.3628	0.168		0.4537	0.8025	0.1901	0.0951	0.0201	0.5726	0.9857	0.4432	0.3046	0.0777	0.1138	0.3115	0.0401	0.1905	0.2129	0.6502	0.2154	0.0068	0.3443	0.2312	0.39	0.5894	0.3909	0.8103	0.5284	0.5876	0.615
GPAM	0.96221	0.80723	0.81805	0.68521	-0.19734	0.53793	0.54287	0.65249	0.68172	0.28715	1	0.84567	-0.24128	0.6047	0.64946	0.57407	0.5943	0.58848	0.3198	-0.36146	0.11909	0.79255	0.433	0.51609	0.87897	0.64857	0.69701	0.55471	0.77913	0.12687	0.51881	-0.63073	-0.74206	0.74638	0.65993	-0.73583	0.34058
P =	<.0001	0.0085	0.007	0.0417	0.6108	0.1352	0.131	0.0568	0.0431	0.4537		0.0041	0.5317	0.0845	0.0584	0.106	0.0915	0.0955	0.4015	0.3392	0.7602	0.0109	0.2444	0.1549	0.0018	0.0588	0.0369	0.1211	0.0133	0.745	0.1524	0.0686	0.0221	0.0209	0.0531	0.0238	0.3698
INSIG1	0.87071	0.70723	0.58488	0.50457	-0.31063	0.15344	0.76575	0.8427	0.7429	0.0977	0.84567	1	-0.32093	0.5631	0.48452	0.58944	0.45244	0.6348	0.13599	-0.45217	-0.18158	0.85204	0.45828	0.45585	0.80269	0.84986	0.75705	0.40814	0.82508	-0.15374	0.68698	-0.73414	-0.84371	0.51828	0.80366	-0.872	0.66634
P =	0.0022	0.0331	0.0981	0.166	0.4159	0.6935	0.0161	0.0043	0.0218	0.8025	0.0041		0.3997	0.1144	0.1862	0.0948	0.2214	0.0663	0.7272	0.2217	0.6401	0.0035	0.2147	0.2175	0.0092	0.0037	0.0182	0.2755	0.0062	0.6929	0.0409	0.0243	0.0043	0.1529	0.0091	0.0022	0.05
INSR	-0.34796	-0.08576	-0.20216	-0.07915	-0.46144	0.33628	-0.56862	-0.03813	-0.12955	0.4808	-0.24128	-0.32093	1	0.30562	0.34601	-0.69381	-0.04095	-0.17018	-0.47441	-0.23425	0.66403	-0.32341	0.40855	0.06597	-0.20828	-0.28113	-0.19874	0.48694	-0.30758	0.62513	-0.43846	0.14359	0.30973	-0.38232	0.08444	0.00243	-0.48081
P =	0.3588	0.8264	0.6019	0.8396	0.2112	0.3762	0.1101	0.9224	0.7398	0.1901	0.5317	0.3997		0.4238	0.3617	0.0382	0.9167	0.6616	0.1969	0.5441	0.0511	0.3959	0.275	0.8661	0.5907	0.4637	0.6082	0.1837	0.4207	0.0718	0.2378	0.7125	0.4173	0.3099	0.829	0.995	0.1901
IRS1	0.52871	0.58009	0.73162	0.47367	-0.24278	0.45897	0.2486	0.51438	0.41617	0.58905	0.6047	0.5631	0.30562	1	0.75497	0.15159	0.62333	0.58983	0.0639	-0.30545	0.38406	0.58093	0.52138	0.28559	0.59249	0.50625	0.3425	0.68101	0.43237	0.42625	0.37256	-0.17091	-0.46044	0.16668	0.44783	-0.53973	-0.03152
P =	0.1433	0.1015	0.0251	0.1977	0.5291	0.214	0.5189	0.1565	0.2652	0.0951	0.0845	0.1144	0.4238		0.0187	0.697	0.0729	0.0946	0.8703	0.4241	0.3075	0.1009	0.15	0.4563	0.0927	0.1643	0.3669	0.0434	0.2451	0.2526	0.3234	0.6602	0.2123	0.6682	0.2267	0.1337	0.9358
PPARD	0.5582	0.80217	0.48486	0.82331	-0.56493	0.6489	0.11752	0.59774	0.52612	0.7493	0.64946	0.48452	0.34601	0.75497	1	0.13485	0.29583	0.60807	-0.0878	-0.5519	0.61782	0.50132	0.69928	0.53464	0.59414	0.39286	0.50167	0.89123	0.44556	0.62263	0.48522	-0.14976	-0.41714	0.38001	0.59568	-0.40086	-0.07813
P =	0.1183	0.0093	0.1859	0.0064	0.113	0.0586	0.7633	0.0891	0.1457	0.0201	0.0584	0.1862	0.3617	0.0187		0.7294	0.4396	0.0823	0.8223	0.1234	0.0762	0.1692	0.036	0.1381	0.0916	0.2956	0.1688	0.0013	0.2294	0.0733	0.1855	0.7006	0.264	0.3131	0.0905	0.285	0.8416
PPARG	0.49485	0.51071	0.51779	0.48702	0.27433	0.10738	0.88417	0.41784	0.44933	-0.21826	0.57407	0.58944	-0.69381	0.15159	0.13485	1	0.08993	0.67499	0.61207	0.18262	-0.10503	0.66168	0.09741	-0.17891	0.56884	0.70841	0.4462	-0.03259	0.58356	-0.4261	0.58248	-0.24125	-0.55614	0.75468	0.20419	-0.25461	0.58559
P =	0.1756	0.16	0.1533	0.1836	0.475	0.7833	0.0016	0.2631	0.225	0.5726	0.106	0.0948	0.0382	0.697	0.7294		0.818	0.0461	0.0798	0.6382	0.788	0.0522	0.8031	0.6451	0.11	0.0327	0.2286	0.9337	0.099	0.2528	0.0998	0.5317	0.12	0.0188	0.5982	0.5085	0.0976
PPARGC1A	0.62035	0.12092	0.77996	-0.00372	0.22424	0.11753	0.08069	0.05725	-0.04358	0.00701	0.5943	0.45244	-0.04095	0.62333	0.29583	0.08993	1	0.16438	0.42514	0.08936	-0.0274	0.22192	-0.16019	0.25724	0.30609	0.08137	-0.04134	0.15168	0.12542	0.39815	-0.05141	-0.39958	-0.14828	0.10867	0.21657	-0.4147	-0.22657
P =	0.0747	0.7566	0.0132	0.9924	0.5619	0.7633	0.8365	0.8837	0.9114	0.9857	0.0915	0.2214	0.9167	0.0729	0.4396	0.818		0.6726	0.254	0.8192	0.9442	0.5661	0.6806	0.504	0.4231	0.8351	0.9159	0.6969	0.7478	0.2885	0.8955	0.2867	0.7034	0.7808	0.5757	0.2671	0.5577
PPARGC1B	0.49898	0.73373	0.52576	0.65587	-0.02528	0.21075	0.61672	0.53374	0.53425	0.29359	0.58848	0.6348	-0.17018	0.58983	0.60807	0.67499	0.16438	1	0.43859	-0.05713	0.37486	0.69466	0.38334	-0.08256	0.54584	0.71102	0.50856	0.33281	0.52283	0.08515	0.58668	-0.03037	-0.48367	0.40502	0.32034	-0.34496	0.30555
P =	0.1715	0.0244	0.146	0.0551	0.9485	0.5862	0.0769	0.1389	0.1384	0.4432	0.0955	0.0663	0.6616	0.0946	0.0823	0.0461	0.6726		0.2376	0.8839	0.3202	0.0378	0.3085	0.8328	0.1285	0.0318	0.1621	0.3815	0.1487	0.8276	0.0968	0.9382	0.1871	0.2795	0.4007	0.3633	0.424
PRKAA1	0.2506	0.02306	0.55607	0.00736	0.80075	-0.07249	0.30613	-0.30208	-0.21091	-0.38618	0.3198	0.13599	-0.47441	0.0639	-0.0878	0.61207	0.42514	0.43859	1	0.74483	0.11414	0.101	-0.50702	-0.52146	0.04125	0.06203	-0.19878	-0.41083	-0.05067	0.01826	-0.13908	0.08152	0.11551	0.32707	-0.35623	0.148	-0.12523
P =	0.5155	0.953	0.12	0.985	0.0095	0.853	0.423	0.4295	0.5859	0.3046	0.4015	0.7272	0.1969	0.8703	0.8223	0.0798	0.254	0.2376		0.0213	0.77	0.796	0.1636	0.1499	0.9161	0.874	0.6081	0.272	0.897	0.9628	0.7212	0.8349	0.7673	0.3903	0.3467	0.7039	0.7482
PRKAA2	-0.42605	-0.59007	0.03569	-0.52467	0.92115	-0.39095	-0.06479	-0.74146	-0.71075	-0.61549	-0.36146	-0.45217	-0.23425	-0.30545	-0.5519	0.18262	0.08936	-0.05713	0.74483	1	0.02567	-0.46803	-0.77582	-0.86597	-0.54741	-0.38862	-0.7255	-0.75279	-0.597	-0.06042	-0.5609	0.43412	0.62222	-0.16271	-0.77275	0.60723	-0.37034
P =	0.2529	0.0944	0.9274	0.147	0.0004	0.2982	0.8685	0.0222	0.0318	0.0777	0.3392	0.2217	0.5441	0.4241	0.1234	0.6382	0.8192	0.8839	0.0213		0.9477	0.2039	0.014	0.0025	0.1271	0.3013	0.0269	0.0192	0.0896	0.8773	0.1161	0.243	0.0736	0.6757	0.0146	0.0829	0.3265
SCAP	-0.08574	0.33187	0.17605	0.42052	-0.16315	0.61233	-0.28639	-0.02389	0.03299	0.56394	0.11909	-0.18158	0.66403	0.38406	0.61782	-0.10503	-0.0274	0.37486	0.11414	0.02567	1	-0.04097	0.3954	-0.13364	0.05475	-0.07624	-0.0272	0.52313	-0.11138	0.69399	-0.20762	0.33071	0.19863	0.13248	-0.03887	0.14193	-0.49017
P =	0.8264	0.3829	0.6505	0.2597	0.6749	0.0796	0.455	0.9514	0.9329	0.1138	0.7602	0.6401	0.0511	0.3075	0.0762	0.788	0.9442	0.3202	0.77	0.9477		0.9167	0.2922	0.7318	0.8887	0.8454	0.9446	0.1484	0.7754	0.0381	0.5919	0.3847	0.6084	0.734	0.9209	0.7157	0.1804
SCD	0.76563	0.86222	0.63902	0.69869	-0.26059	0.43524	0.74767	0.81448	0.91227	0.38111	0.79255	0.85204	-0.32341	0.58093	0.50132	0.66168	0.22192	0.69466	0.101	-0.46803	-0.04097	1	0.61639	0.35538	0.94317	0.92674	0.89038	0.50644	0.96125	-0.30004	0.78092	-0.44512	-0.95395	0.63698	0.6032	-0.75871	0.68034
P =	0.0162	0.0028	0.0639	0.0363	0.4983	0.2416	0.0205	0.0075	0.0006	0.3115	0.0109	0.0035	0.3959	0.1009	0.1692	0.0522	0.5661	0.0378	0.796	0.2039	0.9167		0.0771	0.348	0.0001	0.0003	0.0013	0.1641	<.0001	0.4328	0.013	0.2299	<.0001	0.065	0.0855	0.0178	0.0437
SLC27A1	0.32566	0.74301	0.15911	0.69038	-0.81283	0.66603	0.29001	0.81951	0.80226	0.68892	0.433	0.45828	0.40855	0.52138	0.69928	0.09741	-0.16019	0.38334	-0.50702	-0.77582	0.3954	0.61639	1	0.48839	0.682	0.63122	0.74317	0.88722	0.67287	0.07719	0.53019	-0.31182	-0.66946	0.40595	0.71518	-0.59501	0.40059
P =	0.3924	0.0218	0.6826	0.0395	0.0077	0.0502	0.4491	0.0069	0.0093	0.0401	0.2444	0.2147	0.275	0.15	0.036	0.8031	0.6806	0.3085	0.1636	0.014	0.2922	0.0771		0.1822	0.043	0.0683	0.0218	0.0014	0.047	0.8435	0.142	0.414	0.0486	0.2783	0.0303	0.091	0.2853
SREBF1	0.62086	0.49992	0.17153	0.46851	-0.72226	0.38097	-0.04287	0.55474	0.51179	0.48043	0.51609	0.45585	0.06597	0.28559	0.53464	-0.17891	0.25724	-0.08256	-0.52146	-0.86597	-0.13364	0.35538	0.48839	1	0.52077	0.17466	0.56418	0.65814	0.49089	0.23194	0.44677	-0.53667	-0.51067	0.24171	0.71496	-0.55133	0.15277
P =	0.0744	0.1705	0.659	0.2034	0.028	0.3117	0.9128	0.1211	0.159	0.1905	0.1549	0.2175	0.8661	0.4563	0.1381	0.6451	0.504	0.8328	0.1499	0.0025	0.7318	0.348	0.1822		0.1506	0.6531	0.1136	0.054	0.1797	0.5482	0.228	0.1363	0.1601	0.5309	0.0304	0.1239	0.6948
THRSP	0.82683	0.8848	0.70237	0.75913	-0.35298	0.65085	0.62093	0.79886	0.90173	0.45996	0.87897	0.80269	-0.20828	0.59249	0.59414	0.56884	0.30609	0.54584	0.04125	-0.54741	0.05475	0.94317	0.682	0.52077	1	0.81926	0.88151	0.6601	0.95721	-0.1497	0.68799	-0.54238	-0.9383	0.76151	0.66953	-0.77939	0.55833
P =	0.006	0.0015	0.0349	0.0177	0.3515	0.0576	0.0743	0.0098	0.0009	0.2129	0.0018	0.0092	0.5907	0.0927	0.0916	0.11	0.4231	0.1285	0.9161	0.1271	0.8887	0.0001	0.043	0.1506		0.0069	0.0017	0.053	<.0001	0.7007	0.0405	0.1314	0.0002	0.0171	0.0485	0.0133	0.1182
ACLY	0.59472	0.73363	0.46272	0.56563	-0.29069	0.24953	0.88781	0.87146	0.84699	0.1762	0.64857	0.84986	-0.28113	0.50625	0.39286	0.70841	0.08137	0.71102	0.06203	-0.38862	-0.07624	0.92674	0.63122	0.17466	0.81926	1	0.80866	0.40743	0.88306	-0.40987	0.76107	-0.48672	-0.89904	0.5711	0.64954	-0.74267	0.81549
P =	0.0912	0.0245	0.2098	0.1124	0.4479	0.5173	0.0014	0.0022	0.004	0.6502	0.0588	0.0037	0.4637	0.1643	0.2956	0.0327	0.8351	0.0318	0.874	0.3013	0.8454	0.0003	0.0683	0.6531	0.0069		0.0083	0.2764	0.0016	0.2733	0.0172	0.1839	0.001	0.1082	0.0583	0.0219	0.0074
G6PD	0.70074	0.8751	0.33341	0.72833	-0.55376	0.47661	0.56572	0.85832	0.98947	0.45774	0.69701	0.75705	-0.19874	0.3425	0.50167	0.4462	-0.04134	0.50856	-0.19878	-0.7255	-0.0272	0.89038	0.74317	0.56418	0.88151	0.80866	1	0.59331	0.95695	-0.28628	0.74065	-0.51659	-0.92968	0.60336	0.71892	-0.76481	0.71571
P =	0.0355	0.002	0.3806	0.0261	0.1219	0.1946	0.1124	0.0031	<.0001	0.2154	0.0369	0.0182	0.6082	0.3669	0.1688	0.2286	0.9159	0.1621	0.6081	0.0269	0.9446	0.0013	0.0218	0.1136	0.0017	0.0083		0.0922	<.0001	0.4552	0.0225	0.1545	0.0003	0.0854	0.0291	0.0164	0.0301
MDH2	0.45763	0.74841	0.36032	0.75041	-0.76182	0.78842	0.05872	0.67622	0.63915	0.82	0.55471	0.40814	0.48694	0.68101	0.89123	-0.03259	0.15168	0.33281	-0.41083	-0.75279	0.52313	0.50644	0.88722	0.65814	0.6601	0.40743	0.59331	1	0.53871	0.45018	0.43903	-0.26384	-0.52872	0.38981	0.67537	-0.51326	0.04627
P =	0.2155	0.0204	0.3408	0.0198	0.017	0.0116	0.8807	0.0455	0.0638	0.0068	0.1211	0.2755	0.1837	0.0434	0.0013	0.9337	0.6969	0.3815	0.272	0.0192	0.1484	0.1641	0.0014	0.054	0.053	0.2764	0.0922		0.1345	0.224	0.2371	0.4927	0.1433	0.2997	0.0459	0.1576	0.9059
DGAT2	0.76588	0.84442	0.52086	0.68486	-0.39399	0.48459	0.69779	0.84931	0.96316	0.35792	0.77913	0.82508	-0.30758	0.43237	0.44556	0.58356	0.12542	0.52283	-0.05067	-0.597	-0.11138	0.96125	0.67287	0.49089	0.95721	0.88306	0.95695	0.53871	1	-0.36341	0.7488	-0.57434	-0.98814	0.69452	0.68905	-0.80774	0.74982
P =	0.0161	0.0042	0.1505	0.0418	0.2941	0.1862	0.0366	0.0038	<.0001	0.3443	0.0133	0.0062	0.4207	0.2451	0.2294	0.099	0.7478	0.1487	0.897	0.0896	0.7754	<.0001	0.047	0.1797	<.0001	0.0016	<.0001	0.1345		0.3364	0.0203	0.1058	<.0001	0.0379	0.0401	0.0085	0.02
LPIN1	0.06561	0.08948	0.18104	0.1915	-0.19527	0.31527	-0.55303	-0.16005	-0.28223	0.44401	0.12687	-0.15374	0.62513	0.42625	0.62263	-0.4261	0.39815	0.08515	0.01826	-0.06042	0.69399	-0.30004	0.07719	0.23194	-0.1497	-0.40987	-0.28628	0.45018	-0.36341	1	-0.27694	0.17719	0.39557	-0.17357	0.05125	0.15018	-0.77224
P =	0.8668	0.8189	0.6411	0.6216	0.6146	0.4086	0.1225	0.6808	0.4619	0.2312	0.745	0.6929	0.0718	0.2526	0.0733	0.2528	0.2885	0.8276	0.9628	0.8773	0.0381	0.4328	0.8435	0.5482	0.7007	0.2733	0.4552	0.224	0.3364		0.4707	0.6483	0.292	0.6552	0.8958	0.6997	0.0147
LPIN2	0.5535	0.7373	0.28097	0.72661	-0.40796	0.16209	0.67978	0.78489	0.73621	0.32727	0.51881	0.68698	-0.43846	0.37256	0.48522	0.58248	-0.05141	0.58668	-0.13908	-0.5609	-0.20762	0.78092	0.53019	0.44677	0.68799	0.76107	0.74065	0.43903	0.7488	-0.27694	1	-0.2286	-0.78311	0.46515	0.57822	-0.43555	0.63275
P =	0.1221	0.0234	0.4639	0.0266	0.2757	0.6769	0.044	0.0122	0.0237	0.39	0.1524	0.0409	0.2378	0.3234	0.1855	0.0998	0.8955	0.0968	0.7212	0.1161	0.5919	0.013	0.142	0.228	0.0405	0.0172	0.0225	0.2371	0.0203	0.4707		0.5541	0.0126	0.2071	0.1029	0.2413	0.0674
LPIN3	-0.66847	-0.29913	-0.28527	-0.10637	0.38454	-0.1029	-0.48317	-0.62746	-0.48011	0.20903	-0.63073	-0.73414	0.14359	-0.17091	-0.14976	-0.24125	-0.39958	-0.03037	0.08152	0.43412	0.33071	-0.44512	-0.31182	-0.53667	-0.54238	-0.48672	-0.51659	-0.26384	-0.57434	0.17719	-0.2286	1	0.59756	-0.44632	-0.80276	0.8349	-0.57853
P =	0.049	0.4342	0.4568	0.7853	0.3069	0.7922	0.1876	0.0705	0.1909	0.5894	0.0686	0.0243	0.7125	0.6602	0.7006	0.5317	0.2867	0.9382	0.8349	0.243	0.3847	0.2299	0.414	0.1363	0.1314	0.1839	0.1545	0.4927	0.1058	0.6483	0.5541		0.0893	0.2285	0.0092	0.0051	0.1027
NEFA	-0.74414	-0.79375	-0.49915	-0.62966	0.41976	-0.41375	-0.72325	-0.8785	-0.94138	-0.32664	-0.74206	-0.84371	0.30973	-0.46044	-0.41714	-0.55614	-0.14828	-0.48367	0.11551	0.62222	0.19863	-0.95395	-0.66946	-0.51067	-0.9383	-0.89904	-0.92968	-0.52872	-0.98814	0.39557	-0.78311	0.59756	1	-0.63268	-0.72019	0.82805	-0.78008
P =	0.0215	0.0107	0.1713	0.0692	0.2607	0.2683	0.0277	0.0018	0.0002	0.3909	0.0221	0.0043	0.4173	0.2123	0.264	0.12	0.7034	0.1871	0.7673	0.0736	0.6084	<.0001	0.0486	0.1601	0.0002	0.001	0.0003	0.1433	<.0001	0.292	0.0126	0.0893		0.0675	0.0287	0.0058	0.0131
BHBA	0.62217	0.67573	0.55653	0.6994	-0.08597	0.62269	0.61093	0.5026	0.60277	0.09378	0.74638	0.51828	-0.38232	0.16668	0.38001	0.75468	0.10867	0.40502	0.32707	-0.16271	0.13248	0.63698	0.40595	0.24171	0.76151	0.5711	0.60336	0.38981	0.69452	-0.17357	0.46515	-0.44632	-0.63268	1	0.42181	-0.38711	0.43966
P =	0.0736	0.0457	0.1196	0.036	0.8259	0.0733	0.0805	0.1679	0.0858	0.8103	0.0209	0.1529	0.3099	0.6682	0.3131	0.0188	0.7808	0.2795	0.3903	0.6757	0.734	0.065	0.2783	0.5309	0.0171	0.1082	0.0854	0.2997	0.0379	0.6552	0.2071	0.2285	0.0675		0.2581	0.3034	0.2364
Glucose	0.66706	0.6294	0.22965	0.50319	-0.7724	0.28344	0.48348	0.91351	0.70737	0.24318	0.65993	0.80366	0.08444	0.44783	0.59568	0.20419	0.21657	0.32034	-0.35623	-0.77275	-0.03887	0.6032	0.71518	0.71496	0.66953	0.64954	0.71892	0.67537	0.68905	0.05125	0.57822	-0.80276	-0.72019	0.42181	1	-0.83612	0.55977
P =	0.0497	0.0693	0.5522	0.1673	0.0147	0.4599	0.1873	0.0006	0.033	0.5284	0.0531	0.0091	0.829	0.2267	0.0905	0.5982	0.5757	0.4007	0.3467	0.0146	0.9209	0.0855	0.0303	0.0304	0.0485	0.0583	0.0291	0.0459	0.0401	0.8958	0.1029	0.0092	0.0287	0.2581		0.005	0.117
BUN	-0.75632	-0.59615	-0.47207	-0.33115	0.48078	-0.29418	-0.53165	-0.81422	-0.76903	-0.21001	-0.73583	-0.872	0.00243	-0.53973	-0.40086	-0.25461	-0.4147	-0.34496	0.148	0.60723	0.14193	-0.75871	-0.59501	-0.55133	-0.77939	-0.74267	-0.76481	-0.51326	-0.80774	0.15018	-0.43555	0.8349	0.82805	-0.38711	-0.83612	1	-0.62422
P =	0.0184	0.0902	0.1995	0.384	0.1902	0.4423	0.1407	0.0075	0.0154	0.5876	0.0238	0.0022	0.995	0.1337	0.285	0.5085	0.2671	0.3633	0.7039	0.0829	0.7157	0.0178	0.091	0.1239	0.0133	0.0219	0.0164	0.1576	0.0085	0.6997	0.2413	0.0051	0.0058	0.3034	0.005		0.0724
Insulin	0.37232	0.39995	0.02716	0.23512	-0.27578	-0.0832	0.82871	0.72382	0.70872	-0.19506	0.34058	0.66634	-0.48081	-0.03152	-0.07813	0.58559	-0.22657	0.30555	-0.12523	-0.37034	-0.49017	0.68034	0.40059	0.15277	0.55833	0.81549	0.71571	0.04627	0.74982	-0.77224	0.63275	-0.57853	-0.78008	0.43966	0.55977	-0.62422	1
P =	0.3238	0.2862	0.9447	0.5425	0.4726	0.8315	0.0058	0.0275	0.0326	0.615	0.3698	0.05	0.1901	0.9358	0.8416	0.0976	0.5577	0.424	0.7482	0.3265	0.1804	0.0437	0.2853	0.6948	0.1182	0.0074	0.0301	0.9059	0.02	0.0147	0.0674	0.1027	0.0131	0.2364	0.117	0.0724

## Sheet: HiE AxS gene by gene
	day	ACACA	ACSL1	AGPAT1	CD36	DGAT1	FABP4	FADS2	FASN	GLUT4	GPAM	INSIG1	INSR	IRS1	PPARD	PPARG	PPARGC1A	PPARGC1B	PRKAA1	PRKAA2	SCAP	SCD	SLC27A1	SREBF1	THRSP	ACLY	G6PD	MDH2	DGAT2	LPIN1	LPIN2	LPIN3	NEFA	BHBA	Glucose	BUN	Insulin
day	1	0.33249	0.69607	0.34336	0.33207	0.40082	0.20511	0.57047	0.4295	0.5466	0.57316	0.31128	-0.36165	0.38734	0.42776	0.28969	0.32113	0.47132	0.46967	0.22427	-0.20789	0.40867	0.49382	0.17729	0.19053	0.18796	0.35026	0.85467	0.2421	-0.49759	0.4857	0.3299	-0.86347	0.76376	0.76488	-0.69753	0.79581
P =		0.382	0.0373	0.3656	0.3826	0.285	0.5965	0.1087	0.2486	0.1278	0.1067	0.4149	0.3389	0.303	0.2508	0.4496	0.3994	0.2003	0.2021	0.5618	0.5914	0.2748	0.1767	0.6481	0.6234	0.6282	0.3554	0.0033	0.5303	0.1729	0.185	0.3859	0.0027	0.0166	0.0163	0.0367	0.0103
ACACA	0.33249	1	0.73428	0.52347	0.83836	0.75013	0.91879	0.72259	0.96276	0.51433	0.77347	0.95428	-0.32795	0.63598	0.60572	0.89412	0.48181	0.8172	0.46137	0.90297	0.00619	0.95432	0.44906	0.47091	0.97041	0.93436	0.94311	0.54466	0.98542	-0.50386	0.33122	0.45804	-0.57354	-0.17206	0.68583	-0.52892	0.3494
P =	0.382		0.0243	0.1481	0.0048	0.0199	0.0005	0.0279	<.0001	0.1566	0.0145	<.0001	0.3889	0.0656	0.0839	0.0011	0.1891	0.0072	0.2113	0.0009	0.9874	<.0001	0.2253	0.2007	<.0001	0.0002	0.0001	0.1294	<.0001	0.1667	0.3839	0.215	0.1064	0.658	0.0414	0.1432	0.3567
ACSL1	0.69607	0.73428	1	0.51772	0.84874	0.86528	0.7539	0.53599	0.80359	0.29619	0.8836	0.60212	-0.32637	0.58473	0.31838	0.8113	0.6822	0.6382	0.61247	0.7506	-0.1469	0.82101	0.61168	0.33362	0.65466	0.54806	0.66558	0.82489	0.68999	-0.56315	0.49675	0.59946	-0.75143	0.21241	0.70371	-0.52916	0.63396
P =	0.0373	0.0243		0.1534	0.0038	0.0026	0.019	0.1369	0.0091	0.439	0.0016	0.0862	0.3914	0.0982	0.4037	0.0079	0.0429	0.0644	0.0795	0.0198	0.7061	0.0067	0.08	0.3803	0.0557	0.1266	0.0504	0.0062	0.0397	0.1144	0.1737	0.088	0.0196	0.5832	0.0344	0.1429	0.0667
AGPAT1	0.34336	0.52347	0.51772	1	0.52052	0.59872	0.34105	0.64787	0.55482	0.35567	0.68871	0.45797	0.05381	0.52441	0.56919	0.35431	0.04917	0.64152	0.40029	0.44205	0.61248	0.48077	0.71869	0.62901	0.39605	0.49435	0.54356	0.56584	0.42498	-0.22846	0.68684	0.4112	-0.48566	-0.12075	0.56473	-0.58489	0.75289
P =	0.3656	0.1481	0.1534		0.1508	0.0885	0.3691	0.0592	0.121	0.3475	0.0402	0.2151	0.8907	0.1472	0.1097	0.3495	0.9	0.0626	0.2857	0.2335	0.0795	0.1902	0.0291	0.0696	0.2913	0.1761	0.1304	0.1123	0.2542	0.5543	0.041	0.2716	0.185	0.757	0.1131	0.0981	0.0192
CD36	0.33207	0.83836	0.84874	0.52052	1	0.84135	0.90126	0.54795	0.8154	0.29436	0.88759	0.6953	-0.11714	0.52117	0.34513	0.85739	0.63406	0.62242	0.6503	0.91216	-0.02234	0.82863	0.51372	0.31512	0.787	0.68056	0.69275	0.5933	0.81603	-0.30308	0.45479	0.48056	-0.46616	-0.16816	0.52818	-0.42501	0.38893
P =	0.3826	0.0048	0.0038	0.1508		0.0045	0.0009	0.1267	0.0074	0.442	0.0014	0.0376	0.7641	0.1502	0.363	0.0031	0.0667	0.0734	0.0579	0.0006	0.9545	0.0058	0.1572	0.4088	0.0118	0.0436	0.0386	0.0922	0.0073	0.4279	0.2187	0.1904	0.2059	0.6654	0.1438	0.2541	0.3009
DGAT1	0.40082	0.75013	0.86528	0.59872	0.84135	1	0.7183	0.41763	0.75281	0.2303	0.90128	0.53819	0.05698	0.48997	0.35718	0.79347	0.56542	0.5221	0.60791	0.7557	0.18746	0.79121	0.64774	0.65826	0.66934	0.51995	0.66881	0.71882	0.70048	-0.32693	0.44556	0.79098	-0.46205	-0.19513	0.45558	-0.24744	0.48095
P =	0.285	0.0199	0.0026	0.0885	0.0045		0.0293	0.2634	0.0192	0.5511	0.0009	0.135	0.8842	0.1806	0.3453	0.0107	0.1126	0.1493	0.0824	0.0185	0.6291	0.0111	0.0592	0.0539	0.0486	0.1513	0.0489	0.0291	0.0356	0.3905	0.2294	0.0111	0.2105	0.6149	0.2178	0.5209	0.19
FABP4	0.20511	0.91879	0.7539	0.34105	0.90126	0.7183	1	0.51096	0.90495	0.22155	0.69197	0.85582	-0.3956	0.50823	0.3004	0.96003	0.58752	0.68776	0.44598	0.9119	-0.18276	0.92328	0.29904	0.22221	0.94656	0.8568	0.82646	0.38309	0.94851	-0.48543	0.21518	0.41159	-0.46578	-0.23318	0.55207	-0.40552	0.15006
P =	0.5965	0.0005	0.019	0.3691	0.0009	0.0293		0.1598	0.0008	0.5667	0.0389	0.0032	0.2919	0.1624	0.4322	<.0001	0.0962	0.0406	0.2289	0.0006	0.6379	0.0004	0.4344	0.5655	0.0001	0.0032	0.006	0.3088	<.0001	0.1853	0.5782	0.2711	0.2064	0.546	0.1233	0.2789	0.7
FADS2	0.57047	0.72259	0.53599	0.64787	0.54795	0.41763	0.51096	1	0.65587	0.82889	0.61848	0.78512	-0.3593	0.70775	0.66101	0.41293	0.29273	0.91648	0.23703	0.57486	0.25377	0.57677	0.6861	0.4622	0.58079	0.68519	0.64046	0.61786	0.62326	-0.55139	0.73221	0.06522	-0.77761	0.30323	0.71973	-0.76669	0.62104
P =	0.1087	0.0279	0.1369	0.0592	0.1267	0.2634	0.1598		0.0551	0.0057	0.0758	0.0122	0.3423	0.0329	0.0526	0.2693	0.4446	0.0005	0.5392	0.1054	0.51	0.104	0.0413	0.2103	0.101	0.0417	0.0631	0.0762	0.0729	0.1238	0.0249	0.8676	0.0136	0.4277	0.0288	0.0159	0.0743
FASN	0.4295	0.96276	0.80359	0.55482	0.8154	0.75281	0.90495	0.65587	1	0.39896	0.7761	0.91888	-0.42319	0.58892	0.59334	0.93237	0.43136	0.78651	0.53352	0.85029	-0.09538	0.9906	0.38463	0.3801	0.95277	0.92602	0.97229	0.58111	0.96128	-0.54696	0.26232	0.54113	-0.64253	-0.10909	0.80167	-0.62219	0.43922
P =	0.2486	<.0001	0.0091	0.121	0.0074	0.0192	0.0008	0.0551		0.2875	0.0139	0.0005	0.2564	0.0952	0.0921	0.0002	0.2463	0.0119	0.1391	0.0037	0.8072	<.0001	0.3067	0.3129	<.0001	0.0003	<.0001	0.1008	<.0001	0.1275	0.4953	0.1324	0.062	0.7799	0.0094	0.0736	0.2369
GLUT4	0.5466	0.51433	0.29619	0.35567	0.29436	0.2303	0.22155	0.82889	0.39896	1	0.49298	0.55889	-0.08319	0.58312	0.77176	0.13841	0.2353	0.5912	0.23936	0.41082	0.11129	0.33926	0.5003	0.3953	0.34671	0.42426	0.43297	0.62682	0.40307	-0.23673	0.49874	-0.04526	-0.53223	0.38993	0.52737	-0.51907	0.54771
P =	0.1278	0.1566	0.439	0.3475	0.442	0.5511	0.5667	0.0057	0.2875		0.1775	0.1177	0.8315	0.0993	0.0148	0.7225	0.5422	0.0936	0.5351	0.272	0.7756	0.3718	0.1702	0.2923	0.3607	0.2551	0.2444	0.0708	0.2821	0.5397	0.1717	0.9079	0.1402	0.2995	0.1445	0.1521	0.1269
GPAM	0.57316	0.77347	0.8836	0.68871	0.88759	0.90128	0.69197	0.61848	0.7761	0.49298	1	0.59998	0.04107	0.58401	0.58883	0.71721	0.54849	0.59252	0.76171	0.80671	0.10146	0.77562	0.66886	0.51279	0.64727	0.56621	0.68523	0.86217	0.69679	-0.24321	0.55253	0.61316	-0.56347	-0.00115	0.6436	-0.49919	0.70582
P =	0.1067	0.0145	0.0016	0.0402	0.0014	0.0009	0.0389	0.0758	0.0139	0.1775		0.0876	0.9165	0.0987	0.0953	0.0296	0.1262	0.0927	0.0171	0.0086	0.7951	0.014	0.0488	0.158	0.0595	0.112	0.0416	0.0028	0.037	0.5283	0.1229	0.0791	0.1141	0.9977	0.0614	0.1713	0.0336
INSIG1	0.31128	0.95428	0.60212	0.45797	0.6953	0.53819	0.85582	0.78512	0.91888	0.55889	0.59998	1	-0.51898	0.65458	0.59922	0.79838	0.38872	0.88158	0.2779	0.81151	-0.04277	0.88516	0.36343	0.34754	0.94299	0.97423	0.92328	0.41972	0.94907	-0.6035	0.29973	0.24418	-0.62014	-0.06816	0.72032	-0.61365	0.29473
P =	0.4149	<.0001	0.0862	0.2151	0.0376	0.135	0.0032	0.0122	0.0005	0.1177	0.0876		0.1522	0.0557	0.0881	0.0099	0.3012	0.0017	0.469	0.0079	0.913	0.0015	0.3363	0.3594	0.0001	<.0001	0.0004	0.2607	<.0001	0.0853	0.4333	0.5266	0.0748	0.8617	0.0286	0.0788	0.4414
INSR	-0.36165	-0.32795	-0.32637	0.05381	-0.11714	0.05698	-0.3956	-0.3593	-0.42319	-0.08319	0.04107	-0.51898	1	-0.39911	0.05929	-0.37065	-0.29751	-0.5636	0.25496	-0.21791	0.46672	-0.39132	-0.02079	0.28897	-0.39407	-0.47181	-0.3748	-0.07106	-0.37225	0.8424	-0.06517	0.20438	0.64887	-0.46407	-0.5203	0.48776	-0.08376
P =	0.3389	0.3889	0.3914	0.8907	0.7641	0.8842	0.2919	0.3423	0.2564	0.8315	0.9165	0.1522		0.2873	0.8796	0.3261	0.4369	0.114	0.5079	0.5733	0.2053	0.2977	0.9577	0.4508	0.294	0.1998	0.3203	0.8559	0.3239	0.0044	0.8677	0.5979	0.0587	0.2083	0.151	0.1829	0.8304
IRS1	0.38734	0.63598	0.58473	0.52441	0.52117	0.48997	0.50823	0.70775	0.58892	0.58312	0.58401	0.65458	-0.39911	1	0.38926	0.42488	0.70797	0.7695	-0.0099	0.71961	0.08377	0.53928	0.72833	0.36108	0.52349	0.57453	0.52094	0.61258	0.55715	-0.6305	0.61028	-0.04203	-0.60718	0.21714	0.46084	-0.33748	0.56441
P =	0.303	0.0656	0.0982	0.1472	0.1502	0.1806	0.1624	0.0329	0.0952	0.0993	0.0987	0.0557	0.2873		0.3004	0.2543	0.0328	0.0153	0.9798	0.0288	0.8303	0.134	0.0261	0.3397	0.1481	0.1056	0.1504	0.0795	0.1191	0.0687	0.0809	0.9145	0.0829	0.5747	0.2119	0.3744	0.1134
PPARD	0.42776	0.60572	0.31838	0.56919	0.34513	0.35718	0.3004	0.66101	0.59334	0.77176	0.58883	0.59922	0.05929	0.38926	1	0.32783	-0.07534	0.47767	0.55504	0.4364	0.13641	0.53471	0.26353	0.43298	0.50596	0.59876	0.69132	0.58054	0.53853	-0.01126	0.19427	0.31586	-0.37656	0.0047	0.69568	-0.61013	0.60753
P =	0.2508	0.0839	0.4037	0.1097	0.363	0.3453	0.4322	0.0526	0.0921	0.0148	0.0953	0.0881	0.8796	0.3004		0.3891	0.8472	0.1935	0.1208	0.2403	0.7264	0.138	0.4932	0.2444	0.1646	0.0885	0.0392	0.1012	0.1347	0.9771	0.6165	0.4077	0.3178	0.9904	0.0374	0.081	0.0827
PPARG	0.28969	0.89412	0.8113	0.35431	0.85739	0.79347	0.96003	0.41293	0.93237	0.13841	0.71721	0.79838	-0.37065	0.42488	0.32783	1	0.522	0.61324	0.53593	0.84396	-0.21298	0.96632	0.25892	0.2804	0.93081	0.81641	0.86778	0.45155	0.92921	-0.48454	0.11811	0.61452	-0.48854	-0.23004	0.61181	-0.40299	0.20944
P =	0.4496	0.0011	0.0079	0.3495	0.0031	0.0107	<.0001	0.2693	0.0002	0.7225	0.0296	0.0099	0.3261	0.2543	0.3891		0.1494	0.0791	0.1369	0.0042	0.5822	<.0001	0.5011	0.4649	0.0003	0.0073	0.0024	0.2224	0.0003	0.1862	0.7622	0.0783	0.1821	0.5515	0.08	0.2822	0.5886
PPARGC1A	0.32113	0.48181	0.6822	0.04917	0.63406	0.56542	0.58752	0.29273	0.43136	0.2353	0.54849	0.38872	-0.29751	0.70797	-0.07534	0.522	1	0.40719	0.10808	0.72098	-0.3049	0.47111	0.5149	0.08279	0.42134	0.28005	0.26198	0.52965	0.45415	-0.49508	0.38134	0.06038	-0.40379	0.21752	0.15878	0.02616	0.22898
P =	0.3994	0.1891	0.0429	0.9	0.0667	0.1126	0.0962	0.4446	0.2463	0.5422	0.1262	0.3012	0.4369	0.0328	0.8472	0.1494		0.2767	0.782	0.0284	0.425	0.2005	0.1561	0.8323	0.2587	0.4655	0.4959	0.1425	0.2194	0.1754	0.3112	0.8774	0.2811	0.574	0.6832	0.9467	0.5534
PPARGC1B	0.47132	0.8172	0.6382	0.64152	0.62242	0.5221	0.68776	0.91648	0.78651	0.5912	0.59252	0.88158	-0.5636	0.7695	0.47767	0.61324	0.40719	1	0.1192	0.66996	0.20651	0.72462	0.67448	0.46342	0.73511	0.81182	0.75129	0.52301	0.75605	-0.77026	0.66584	0.1551	-0.81462	0.17399	0.71337	-0.70059	0.50035
P =	0.2003	0.0072	0.0644	0.0626	0.0734	0.1493	0.0406	0.0005	0.0119	0.0936	0.0927	0.0017	0.114	0.0153	0.1935	0.0791	0.2767		0.76	0.0483	0.594	0.0272	0.0463	0.209	0.024	0.0079	0.0196	0.1485	0.0184	0.0152	0.0503	0.6903	0.0075	0.6544	0.0309	0.0355	0.1701
PRKAA1	0.46967	0.46137	0.61247	0.40029	0.6503	0.60791	0.44598	0.23703	0.53352	0.23936	0.76171	0.2779	0.25496	-0.0099	0.55504	0.53593	0.10808	0.1192	1	0.45772	-0.14671	0.55323	0.12417	0.15015	0.40553	0.3118	0.4856	0.61221	0.43959	0.22112	0.09154	0.65995	-0.24355	-0.0702	0.56533	-0.46919	0.50923
P =	0.2021	0.2113	0.0795	0.2857	0.0579	0.0824	0.2289	0.5392	0.1391	0.5351	0.0171	0.469	0.5079	0.9798	0.1208	0.1369	0.782	0.76		0.2154	0.7064	0.1223	0.7503	0.6998	0.2789	0.414	0.1851	0.0797	0.2364	0.5675	0.8148	0.0531	0.5277	0.8576	0.1127	0.2026	0.1614
PRKAA2	0.22427	0.90297	0.7506	0.44205	0.91216	0.7557	0.9119	0.57486	0.85029	0.41082	0.80671	0.81151	-0.21791	0.71961	0.4364	0.84396	0.72098	0.66996	0.45772	1	-0.10182	0.85442	0.46433	0.3003	0.86851	0.79501	0.76727	0.54355	0.89064	-0.37178	0.3384	0.31161	-0.41264	-0.20381	0.49689	-0.32259	0.32489
P =	0.5618	0.0009	0.0198	0.2335	0.0006	0.0185	0.0006	0.1054	0.0037	0.272	0.0086	0.0079	0.5733	0.0288	0.2403	0.0042	0.0284	0.0483	0.2154		0.7944	0.0034	0.208	0.4324	0.0024	0.0104	0.0158	0.1304	0.0013	0.3245	0.3731	0.4143	0.2697	0.5989	0.1736	0.3972	0.3936
SCAP	-0.20789	0.00619	-0.1469	0.61248	-0.02234	0.18746	-0.18276	0.25377	-0.09538	0.11129	0.10146	-0.04277	0.46672	0.08377	0.13641	-0.21298	-0.3049	0.20651	-0.14671	-0.10182	1	-0.14309	0.53732	0.73534	-0.10353	-0.02669	-0.03257	-0.00377	-0.08984	0.10247	0.53905	0.15514	0.06498	-0.35103	-0.18027	0.03495	0.16468
P =	0.5914	0.9874	0.7061	0.0795	0.9545	0.6291	0.6379	0.51	0.8072	0.7756	0.7951	0.913	0.2053	0.8303	0.7264	0.5822	0.425	0.594	0.7064	0.7944		0.7134	0.1357	0.024	0.791	0.9457	0.9337	0.9923	0.8182	0.7931	0.1342	0.6902	0.8681	0.3543	0.6426	0.9289	0.672
SCD	0.40867	0.95432	0.82101	0.48077	0.82863	0.79121	0.92328	0.57677	0.9906	0.33926	0.77562	0.88516	-0.39132	0.53928	0.53471	0.96632	0.47111	0.72462	0.55323	0.85442	-0.14309	1	0.34868	0.37876	0.95559	0.89059	0.95585	0.57131	0.9625	-0.52739	0.20181	0.60217	-0.6	-0.1408	0.74944	-0.54058	0.37519
P =	0.2748	<.0001	0.0067	0.1902	0.0058	0.0111	0.0004	0.104	<.0001	0.3718	0.014	0.0015	0.2977	0.134	0.138	<.0001	0.2005	0.0272	0.1223	0.0034	0.7134		0.3578	0.3148	<.0001	0.0013	<.0001	0.1081	<.0001	0.1445	0.6026	0.0862	0.0876	0.7179	0.0201	0.1329	0.3198
SLC27A1	0.49382	0.44906	0.61168	0.71869	0.51372	0.64774	0.29904	0.6861	0.38463	0.5003	0.66886	0.36343	-0.02079	0.72833	0.26353	0.25892	0.5149	0.67448	0.12417	0.46433	0.53732	0.34868	1	0.69943	0.25484	0.25442	0.29218	0.70906	0.30947	-0.4836	0.93304	0.24862	-0.62174	0.23109	0.32621	-0.31792	0.67219
P =	0.1767	0.2253	0.08	0.0291	0.1572	0.0592	0.4344	0.0413	0.3067	0.1702	0.0488	0.3363	0.9577	0.0261	0.4932	0.5011	0.1561	0.0463	0.7503	0.208	0.1357	0.3578		0.036	0.5081	0.5089	0.4455	0.0324	0.4177	0.1872	0.0002	0.5189	0.0738	0.5497	0.3916	0.4044	0.0473
SREBF1	0.17729	0.47091	0.33362	0.62901	0.31512	0.65826	0.22221	0.4622	0.3801	0.3953	0.51279	0.34754	0.28897	0.36108	0.43298	0.2804	0.08279	0.46342	0.15015	0.3003	0.73534	0.37876	0.69943	1	0.34306	0.30541	0.43323	0.45654	0.37122	-0.21545	0.51738	0.59132	-0.28453	-0.24054	0.17734	-0.08749	0.35156
P =	0.6481	0.2007	0.3803	0.0696	0.4088	0.0539	0.5655	0.2103	0.3129	0.2923	0.158	0.3594	0.4508	0.3397	0.2444	0.4649	0.8323	0.209	0.6998	0.4324	0.024	0.3148	0.036		0.3661	0.4242	0.2441	0.2167	0.3253	0.5777	0.1537	0.0935	0.4581	0.533	0.6481	0.8229	0.3535
THRSP	0.19053	0.97041	0.65466	0.39605	0.787	0.66934	0.94656	0.58079	0.95277	0.34671	0.64727	0.94299	-0.39407	0.52349	0.50596	0.93081	0.42134	0.73511	0.40553	0.86851	-0.10353	0.95559	0.25484	0.34306	1	0.95653	0.94529	0.3697	0.99676	-0.48419	0.13533	0.43988	-0.46558	-0.2829	0.62834	-0.45711	0.17227
P =	0.6234	<.0001	0.0557	0.2913	0.0118	0.0486	0.0001	0.101	<.0001	0.3607	0.0595	0.0001	0.294	0.1481	0.1646	0.0003	0.2587	0.024	0.2789	0.0024	0.791	<.0001	0.5081	0.3661		<.0001	0.0001	0.3274	<.0001	0.1866	0.7285	0.2361	0.2066	0.4607	0.0699	0.2161	0.6576
ACLY	0.18796	0.93436	0.54806	0.49435	0.68056	0.51995	0.8568	0.68519	0.92602	0.42426	0.56621	0.97423	-0.47181	0.57453	0.59876	0.81641	0.28005	0.81182	0.3118	0.79501	-0.02669	0.89059	0.25442	0.30541	0.95653	1	0.94713	0.32022	0.95063	-0.50649	0.18529	0.28422	-0.50692	-0.22885	0.70145	-0.59054	0.2494
P =	0.6282	0.0002	0.1266	0.1761	0.0436	0.1513	0.0032	0.0417	0.0003	0.2551	0.112	<.0001	0.1998	0.1056	0.0885	0.0073	0.4655	0.0079	0.414	0.0104	0.9457	0.0013	0.5089	0.4242	<.0001		0.0001	0.4009	<.0001	0.1641	0.6332	0.4586	0.1637	0.5537	0.0352	0.0941	0.5175
G6PD	0.35026	0.94311	0.66558	0.54356	0.69275	0.66881	0.82646	0.64046	0.97229	0.43297	0.68523	0.92328	-0.3748	0.52094	0.69132	0.86778	0.26198	0.75129	0.4856	0.76727	-0.03257	0.95585	0.29218	0.43323	0.94529	0.94713	1	0.49646	0.94676	-0.47978	0.15677	0.54055	-0.56468	-0.18797	0.78646	-0.60504	0.38295
P =	0.3554	0.0001	0.0504	0.1304	0.0386	0.0489	0.006	0.0631	<.0001	0.2444	0.0416	0.0004	0.3203	0.1504	0.0392	0.0024	0.4959	0.0196	0.1851	0.0158	0.9337	<.0001	0.4455	0.2441	0.0001	0.0001		0.174	0.0001	0.1912	0.6871	0.1329	0.1132	0.6282	0.0119	0.0843	0.309
MDH2	0.85467	0.54466	0.82489	0.56584	0.5933	0.71882	0.38309	0.61786	0.58111	0.62682	0.86217	0.41972	-0.07106	0.61258	0.58054	0.45155	0.52965	0.52301	0.61221	0.54355	-0.00377	0.57131	0.70906	0.45654	0.3697	0.32022	0.49646	1	0.43266	-0.36166	0.58858	0.49153	-0.72735	0.43641	0.68436	-0.5303	0.87219
P =	0.0033	0.1294	0.0062	0.1123	0.0922	0.0291	0.3088	0.0762	0.1008	0.0708	0.0028	0.2607	0.8559	0.0795	0.1012	0.2224	0.1425	0.1485	0.0797	0.1304	0.9923	0.1081	0.0324	0.2167	0.3274	0.4009	0.174		0.2448	0.3389	0.0955	0.179	0.0264	0.2402	0.042	0.1419	0.0022
DGAT2	0.2421	0.98542	0.68999	0.42498	0.81603	0.70048	0.94851	0.62326	0.96128	0.40307	0.69679	0.94907	-0.37225	0.55715	0.53853	0.92921	0.45415	0.75605	0.43959	0.89064	-0.08984	0.9625	0.30947	0.37122	0.99676	0.95063	0.94676	0.43266	1	-0.48464	0.19073	0.44804	-0.49941	-0.24357	0.64991	-0.48004	0.22694
P =	0.5303	<.0001	0.0397	0.2542	0.0073	0.0356	<.0001	0.0729	<.0001	0.2821	0.037	<.0001	0.3239	0.1191	0.1347	0.0003	0.2194	0.0184	0.2364	0.0013	0.8182	<.0001	0.4177	0.3253	<.0001	<.0001	0.0001	0.2448		0.1861	0.623	0.2265	0.1711	0.5277	0.0581	0.1909	0.5571
LPIN1	-0.49759	-0.50386	-0.56315	-0.22846	-0.30308	-0.32693	-0.48543	-0.55139	-0.54696	-0.23673	-0.24321	-0.6035	0.8424	-0.6305	-0.01126	-0.48454	-0.49508	-0.77026	0.22112	-0.37178	0.10247	-0.52739	-0.4836	-0.21545	-0.48419	-0.50649	-0.47978	-0.36166	-0.48464	1	-0.42715	-0.08019	0.81957	-0.43126	-0.52466	0.44127	-0.28107
P =	0.1729	0.1667	0.1144	0.5543	0.4279	0.3905	0.1853	0.1238	0.1275	0.5397	0.5283	0.0853	0.0044	0.0687	0.9771	0.1862	0.1754	0.0152	0.5675	0.3245	0.7931	0.1445	0.1872	0.5777	0.1866	0.1641	0.1912	0.3389	0.1861		0.2515	0.8375	0.0069	0.2465	0.147	0.2344	0.4638
LPIN2	0.4857	0.33122	0.49675	0.68684	0.45479	0.44556	0.21518	0.73221	0.26232	0.49874	0.55253	0.29973	-0.06517	0.61028	0.19427	0.11811	0.38134	0.66584	0.09154	0.3384	0.53905	0.20181	0.93304	0.51738	0.13533	0.18529	0.15677	0.58858	0.19073	-0.42715	1	0.04488	-0.62498	0.33561	0.32045	-0.44475	0.63986
P =	0.185	0.3839	0.1737	0.041	0.2187	0.2294	0.5782	0.0249	0.4953	0.1717	0.1229	0.4333	0.8677	0.0809	0.6165	0.7622	0.3112	0.0503	0.8148	0.3731	0.1342	0.6026	0.0002	0.1537	0.7285	0.6332	0.6871	0.0955	0.623	0.2515		0.9087	0.0719	0.3773	0.4005	0.2303	0.0635
LPIN3	0.3299	0.45804	0.59946	0.4112	0.48056	0.79098	0.41159	0.06522	0.54113	-0.04526	0.61316	0.24418	0.20438	-0.04203	0.31586	0.61452	0.06038	0.1551	0.65995	0.31161	0.15514	0.60217	0.24862	0.59132	0.43988	0.28422	0.54055	0.49153	0.44804	-0.08019	0.04488	1	-0.2533	-0.27196	0.3846	-0.17604	0.30935
P =	0.3859	0.215	0.088	0.2716	0.1904	0.0111	0.2711	0.8676	0.1324	0.9079	0.0791	0.5266	0.5979	0.9145	0.4077	0.0783	0.8774	0.6903	0.0531	0.4143	0.6902	0.0862	0.5189	0.0935	0.2361	0.4586	0.1329	0.179	0.2265	0.8375	0.9087		0.5108	0.479	0.3068	0.6505	0.4179
NEFA	-0.86347	-0.57354	-0.75143	-0.48566	-0.46616	-0.46205	-0.46578	-0.77761	-0.64253	-0.53223	-0.56347	-0.62014	0.64887	-0.60718	-0.37656	-0.48854	-0.40379	-0.81462	-0.24355	-0.41264	0.06498	-0.6	-0.62174	-0.28453	-0.46558	-0.50692	-0.56468	-0.72735	-0.49941	0.81957	-0.62498	-0.2533	1	-0.62037	-0.82994	0.79153	-0.69427
P =	0.0027	0.1064	0.0196	0.185	0.2059	0.2105	0.2064	0.0136	0.062	0.1402	0.1141	0.0748	0.0587	0.0829	0.3178	0.1821	0.2811	0.0075	0.5277	0.2697	0.8681	0.0876	0.0738	0.4581	0.2066	0.1637	0.1132	0.0264	0.1711	0.0069	0.0719	0.5108		0.0747	0.0056	0.011	0.038
BHBA	0.76376	-0.17206	0.21241	-0.12075	-0.16816	-0.19513	-0.23318	0.30323	-0.10909	0.38993	-0.00115	-0.06816	-0.46407	0.21714	0.0047	-0.23004	0.21752	0.17399	-0.0702	-0.20381	-0.35103	-0.1408	0.23109	-0.24054	-0.2829	-0.22885	-0.18797	0.43641	-0.24357	-0.43126	0.33561	-0.27196	-0.62037	1	0.35236	-0.40591	0.45608
P =	0.0166	0.658	0.5832	0.757	0.6654	0.6149	0.546	0.4277	0.7799	0.2995	0.9977	0.8617	0.2083	0.5747	0.9904	0.5515	0.574	0.6544	0.8576	0.5989	0.3543	0.7179	0.5497	0.533	0.4607	0.5537	0.6282	0.2402	0.5277	0.2465	0.3773	0.479	0.0747		0.3524	0.2784	0.2172
Glucose	0.76488	0.68583	0.70371	0.56473	0.52818	0.45558	0.55207	0.71973	0.80167	0.52737	0.6436	0.72032	-0.5203	0.46084	0.69568	0.61181	0.15878	0.71337	0.56533	0.49689	-0.18027	0.74944	0.32621	0.17734	0.62834	0.70145	0.78646	0.68436	0.64991	-0.52466	0.32045	0.3846	-0.82994	0.35236	1	-0.92264	0.71887
P =	0.0163	0.0414	0.0344	0.1131	0.1438	0.2178	0.1233	0.0288	0.0094	0.1445	0.0614	0.0286	0.151	0.2119	0.0374	0.08	0.6832	0.0309	0.1127	0.1736	0.6426	0.0201	0.3916	0.6481	0.0699	0.0352	0.0119	0.042	0.0581	0.147	0.4005	0.3068	0.0056	0.3524		0.0004	0.0291
BUN	-0.69753	-0.52892	-0.52916	-0.58489	-0.42501	-0.24744	-0.40552	-0.76669	-0.62219	-0.51907	-0.49919	-0.61365	0.48776	-0.33748	-0.61013	-0.40299	0.02616	-0.70059	-0.46919	-0.32259	0.03495	-0.54058	-0.31792	-0.08749	-0.45711	-0.59054	-0.60504	-0.5303	-0.48004	0.44127	-0.44475	-0.17604	0.79153	-0.40591	-0.92264	1	-0.67688
P =	0.0367	0.1432	0.1429	0.0981	0.2541	0.5209	0.2789	0.0159	0.0736	0.1521	0.1713	0.0788	0.1829	0.3744	0.081	0.2822	0.9467	0.0355	0.2026	0.3972	0.9289	0.1329	0.4044	0.8229	0.2161	0.0941	0.0843	0.1419	0.1909	0.2344	0.2303	0.6505	0.011	0.2784	0.0004		0.0452
Insulin	0.79581	0.3494	0.63396	0.75289	0.38893	0.48095	0.15006	0.62104	0.43922	0.54771	0.70582	0.29473	-0.08376	0.56441	0.60753	0.20944	0.22898	0.50035	0.50923	0.32489	0.16468	0.37519	0.67219	0.35156	0.17227	0.2494	0.38295	0.87219	0.22694	-0.28107	0.63986	0.30935	-0.69427	0.45608	0.71887	-0.67688	1
P =	0.0103	0.3567	0.0667	0.0192	0.3009	0.19	0.7	0.0743	0.2369	0.1269	0.0336	0.4414	0.8304	0.1134	0.0827	0.5886	0.5534	0.1701	0.1614	0.3936	0.672	0.3198	0.0473	0.3535	0.6576	0.5175	0.309	0.0022	0.5571	0.4638	0.0635	0.4179	0.038	0.2172	0.0291	0.0452
